# Supplementary material for: Topsoil and subsoil bacterial community assemblies across different drainage conditions in a mountain environment
Source: Biol Res. 2023 Jun 24;56:35. doi: 10.1186/s40659-023-00445-2 (PMC10290380; doi:10.1186/s40659-023-00445-2)
Supplement: Supplementary file 6 — Additional file 6: Table S1. Physicochemical and environmental measurements. Table S2. Selected properties of the Horizons at Lo Encañado. Table S3. Community metrics including phyla, genera and OTU richness between soil profiles. Table S4. Relative abundance of bacterial phyla among profiles and horizons. Table S5. Kruskal-Wallis test for alpha diversity analysis. Table S6. Differential abundance analysis between topsoil and subsoil samples at phylum level. [file 40659_2023_445_MOESM6_ESM.xlsx]

## Sheet: Table S1
	Table S1
	LE01 (2492 m asl) Cumulic Haploxeroll		H2	H4	H6	H8	H12	H13
		CE (dS/m)	0.7935	0.7785	0.6891	0.8065	0.6947	1.111
		pH	6.84	6.8	6.7	6.5	6.7	7.1
		SOM %	2.4	4.2	1.5	2.3	2.2	2.5
		Cu (mg/Kg)	11.9775	15.7821	11.8895	18.0754	20.8993	21.373
		Fe (mg/Kg)	39.94	52.26	46.45	36.61	36.94	121.08
		Mn (mg/Kg)	22.7777	17.3974	38.6763	25.8263	20.2402	225.066
		Zn (mg/Kg)	3.02208	2.40234	2.69258	1.14577	0.967746	1.57982
		N (mg/Kg)	2.8	4.2	1.4	4.2	1.4	11.19
		P (mg/Kg)	6.753	10.9886	4.79731	3.97804	6.55751	13.9888
		K (mg/Kg)	276.241	199.883	138.597	163.667	151.349	173.377
		BD (g/cm³)	1.51243			1.02644	1.24319
		Sand %	75.6373	30.7628	87.9518	37.4093	32.5858	52.2171
		Silt %	13.1964	54.1309	6.02411	45.8998	47.862	34.5664
		Clay %	11.1662	15.1063	6.02411	16.6908	19.5522	13.2166
	LE02 (2512 m asl) Oxyaquic Haploxeroll		H2	H3	H4	H5	H6	H7	H8
		EC (dS/m)	0.4388	0.54095	0.565	0.6731	0.4853	0.5324	0.45365
		pH	6.78	6.87	7.06	6.96	6.87	6.83	6.93
		SOM %	5.27	5.36	4.26	3.68	5.21	3.72	3.59
		Cu (mg/Kg)	14.9364	13.0601	11.613	13.3302	12.7887	12.5485	12.7954
		Fe (mg/Kg)	96.32	153.06	48.39	35.97	70.62	14.29	59.28
		Mn (mg/Kg)	6.9931	6.80093	13.8188	17.4444	9.31877	8.77312	13.6312
		Zn (mg/Kg)	1.53315	2.29389	2.36185	11.6848	3.14247	1.66957	1.57772
		N (mg/Kg)	2.1	4.2	4.2	4.9	2.8	2.1	4.2
		P (mg/Kg)	13.7818	23.1759	29.587	26.9655	14.5436	18.9848	17.9763
		K (mg/Kg)	219.945	1026.14	255.912	272.594	210.283	192.093	225.319
		BD (g/cm³)			0.982742	1.19754
		Sand %	57.2742	57.491	49.7655	52.9464	46.0512	54.3712	51.0337
		Silt %	28.4839	30.3636	27.3205	32.7329	33.1993	31.4332	32.6442
		Clay %	14.2419	12.1454	22.914	14.3207	20.7495	14.1956	16.3221
	LE03 (2514 m asl) Typic Calcixeroll		H2	H3	H4	H5	H6	H7	H8	H9
		EC (dS/m)	0.58065	0.335733	0.4127	0.312566	0.3227	0.3482	0.2816	0.359
		pH	7.36	7.19	7.26	6.54	7.14	7.27	7.37	7.45
		SOM %	3.664	2.08	1.6	1.97	1.7	3.02	1.79	1.71
		Cu (mg/Kg)	8.14891	11.1804	9.95391	12.0084	11.4305	15.6228	10.4041	10.6914
		Fe (mg/Kg)	2.34	8.89	7.3	8.03	1.47	20.3	3.01	1.47
		Mn (mg/Kg)	23.0851	3.93747	3.05766	4.52542	2.9919	4.91114	3.08755	3.87298
		Zn (mg/Kg)	10.1596	1.18129	0.862805	2.09134	0.501142	2.57871	1.58504	1.19892
		N (mg/Kg)	20.99	5.6	2.8	0.7	4.9	2.8	2.8	2.8
		P (mg/Kg)	64.8677	33.5503	20.737	15.7452	14.5738	17.9799	13.9849	8.39329
		K (mg/Kg)	776.401	345.845	374.55	340.265	248.442	229.585	170.313	161.153
		BD (g/cm³)	0.345916	1.75973	1.81627	1.50314	0.89172	1.49052	1.72875	1.43988
		Sand %		76.7241	80.6985	66.0083	79.7124	52.2878	69.9332	77.125
		Silt %		8.62069	13.2063	16.9959	10.1438	23.743	13.2498	8.09736
		Clay %		14.6552	6.09521	16.9959	10.1438	23.9692	16.817	14.7777
	LE04 (2538 m asl) Typic Haploxeroll		H1	H2	H3	H4	H5	H6	H7	H8
		EC (dS/m)	0.745	0.3806	0.3076	0.3841	0.3552	0.301266	0.2498	0.43256
		pH	6.72	6.49	6.5	6.32	6.38	6.38	6.47	6.41
		SOM %	7.55	3	2.47	2.51	2.75	2.43	2.34	2.1
		Cu (mg/Kg)	10.417	8.89289	9.21437	8.60956	8.81075	9.64644	9.73318	9.37319
		Fe (mg/Kg)	33.49	24.47	20.47	18.01	42.61	15.19	12.66	22.61
		Mn (mg/Kg)	19.07	2.70873	1.5488	20.4508	1.45	1.09912	0.849333	1.01609
		Zn (mg/Kg)	2.95574	0.355541	0.408374	0.451138	0.206242	0.487283	0.426467	0.294924
		N (mg/Kg)	13.28	4.9	3.5	2.8	2.8	1.4	0.7	4.2
		P (mg/Kg)	26.4799	19.9084	11.7929	14.4882	12.1292	9.53365	10.57	12.5754
		K (mg/Kg)	214.935	485.089	312.971	255.649	170.959	137.926	134.037	123.753
		BD (g/cm³)		1.9027	1.76952	1.85505	1.67184	1.71198	1.6047	1.76621
		Sand %	74.7548	75.633	80.5737	75.9352	70.5242	73.4865	67.3248	73.5246
		Silt %	17.1667	11.281	9.71314	15.7736	17.7871	16.316	22.4642	14.7535
		Clay %	8.07847	13.086	9.71314	8.29124	11.6887	10.1975	10.211	11.7219
	LE05 (2503 m asl) Typic Sulfihemist		H1	H2	H3	H4	H5	H6	H7
		EC (dS/m)	2.406	2.11	1.7077	0.6071	0.46185	1.0178	0.6898
		pH	5.45	4.09	3.92	4.83	5.46	5.24	5.01
		SOM %	69.38	68.87	64.48	51.64	1.88	6.64	57.13
		Cu (mg/Kg)		6.17354	5.91843	4.45649	22.172	28.1435
		Fe (mg/Kg)		223.81	134.05	91.17	63	171.86
		Mn (mg/Kg)		3.9407	9.4156	5.33891	22.7199	25.1971
		Zn (mg/Kg)		1.86814	0.736982	3.57419	9.12301	0
		N (mg/Kg)	31.48	30.08	25.19	11.18	11.19	4.2	9.79
		P (mg/Kg)	102.71	119.933	109.18	79.5513	8.7898	8.18592	104.912
		K (mg/Kg)	3552.07	435.79	353.242	257.382	119.979	195.629	206.997
		DA (g/cm³)		0.0944539	0.122105	0.205831	0.793145	0.625088	0.0991973
		Sand %					50.3754	26.6565
		Silt %					37.4716	48.8956
		Clay %					12.153	24.4478

## Sheet: Table S2
	Table S2
	Profile	Code	Horizon	Depth	Color moist	Textural class	Structure	Roots
				(cm)		or Organic material
	LE 01	H1	Oi	0-13	-	sandy loam	-	-
		H2	A	13-27	7.5 YR 2.5/2	sandy loam	3f sbk	3vf 3f 1m
		H3	B1	27-42	7.5 YR 3/2	loam	3f sbk	3vf 3f 2m 1co
		H4	B2	42-52	10YR 3/2	silt loam	3m sbk	3vf 3f
		H5	Bw	52-65	10 YR 4/3	loamy sand	2f sbk	3vf 3f 1m
		H6	BC1	65-76	7.5 YR 3/2	loamy sand	2f sbk	2vf 2f 1m
		H7	Bg1	76-82	10YR 4/2	sandy loam	2f sbk	2vf 2f
		H8	BC2	82-87	7.5 YR 3/4	loam	2f sbk	2vf 2f
		H9	Bwg	87-97	7.5 YR 4/6 (90%) 7.5 YR 5/1	loam	1f sbk	1vf 2f
		H10	Cg	97-107	7.5 YR 5/6 (50%) 5YR 5/8	loamy sand	sg	1m
		H11	Bg2	107-120	10YR 4/2 (90%) 7.5 YR 4/6	silty clay loam	1f sbk	2vf 1f
		H12	Bg3	120-132	7.5 YR 2.5/1 (80%) 5YR 4/6	loam	1f sbk	1vf 2f 1m
		H13	Bse	132-142+	10BG 2.5/1	loam	-	-
	LE 02	H1	Oi	0-16	-	loam	-	-
		H2	B1	16-24	7.5 YR 3/2 7.5 YR 4/6	sandy loam	Xf sbk	3vf 3f 2m
		H3	Bw1	24-37	10 YR 4/1 (20%) 10YR 3/1 (70%) 10YR 4/6 (10%)	sandy loam	2f sbk	2vf 2f 2m
		H4	Bw2	37-59	7.5YR 3/3	loam	2f sbk	3vf 3f 2m
		H5	B2	59-78	7.5YR 2.5/3	loam	3f sbk	3vf 3f 2m
		H6	B3	78-99	7.5YR 2.5/2	loam	3f sbk	2vf 2f 1m
		H7	B4	99-116	7.5YR 3/2	sandy loam	3m sbk	2vf 2f 1m
		H8	B5	116-126+	7.5YR 2.5/2	loam	2f sbk	1vf 1f 1m
	LE 03	H1	Oe	0-10	-	-	-	-
		H2	A	10-15	10YR 2/2	-
		H3	BC	15-33	10YR 3/3	sandy loam	1m sbk	1f 2m
		H4	CB1	33-58	10YR 3/4	loamy sand	sg	2f 2m
		H5	CB2	58-82	10YR 3/2	sandy loam	sg	1f
		H6	B1	82-112	10YR 4/3	loamy sand	1m sbk	2f
		H7	C1	112-135	10YR 4/3	sandy clay loam	sg	1f 1m 1co
		H8	Ck1	135-162	10YR 3/2	sandy loam	sg	1f 1m
		H9	Ck2	162-190+	10YR 3/3	sandy loam	sg	1f
	LE 04	H1	Oe	0-8	-		-	-
		H2	A	8-38	7.5YR 2.5/2	sandy loam	1f sbk	3vf 3f 3m 3co
		H3	Bw	38-58	7.5YR 2.5/2	sandy loam	1f sbk	3vf 3f 3m
		H4	BC1	58-82		sandy loam	sg	3vf 3f 3m
		H5	BC2	82-100	10YR 2/2	sandy loam	sg	3vf 3f 2m
		H6	BC3	100-120	10YR 2/3	sandy loam	sg	3vf 3f
		H7	C1	120-144	7.5YR 2.5/2	sandy loam	sg	2f
		H8	C2	144-157+	7.5YR 2.5/2	sandy loam	sg	2f
	LE 05	H1	Oi1	0-12	10YR 2/2	(fibric)	-	-
		H2	Oi2	12-23	7.5YR 3/2	(fibric)	-	-
		H3	Oe1	23-38	7.5YR 3/3	(hemic)	-	-
		H4	Oe2	38-48	10YR 4/2	(hemic)	-	-
		H5	C1	48-60	N 3/1	loam	-	-
		H6	C2	60-68	2.5 Y 4/1	loam	-	-
		H7	Oese	68-80+	7.5YR 2.5/3	(hemic)	-	-
	Structure: 1=weak; 2=moderate; 3=strong; sg=single grain; m=massive; vf=very fine; f=fine; m=medium; c=coarse; gr=granular; pr=prismatic; abk=angular blocky; sbk= subangular blocky
	Roots: 1=few; 2=common; 3=many; vf= very fine; f-fine; m=medium; co=coarse

## Sheet: Table S3
	Table S3
	Community metrics		ALL	LE01	LE02	LE03	LE04	LE05
	Richness	Phyla	55	40	34	34	51	48
		Genera	695	376	314	384	668	400
		ASVs	18427	4324	4172	3620	3477	3801

## Sheet: Table S4
		Table S4
			LE01						LE02								LE03									LE04								LE05
			H2	H4	H6	H8	H12	H13	H1	H2	H3	H4	H5	H6	H7	H8	H1	H2	H3	H4	H5	H6	H7	H8	H9	H1	H2	H3	H4	H5	H6	H7	H8	H1	H2	H3	H4	H5	H6	H7
		Proteobacteria	0.340879	0.25206	0.293526	0.229487	0.333559	0.138619	0.364843	0.287502	0.228525	0.211951	0.156616	0.159989	0.152909	0.163634	0.676121	0.608655	0.163392	0.259459	0.133471	0.146818	0.158891	0.188678	0.14372	0.5093	0.2245	0.2057	0.199	0.1417	0.1542	0.2089	0.1932	0.466339	0.342511	0.251708	0.141181	0.204515	0.22126	0.202953
		Acidobacteriota	0.153859	0.0822305	0.240088	0.322395	0.138767	0.0386795	0.187521	0.220635	0.35977	0.254923	0.331899	0.288805	0.262515	0.279496	0.042391	0.100746	0.52421	0.406253	0.473185	0.420095	0.324937	0.30915	0.337027	0.1202	0.426	0.3211	0.3293	0.4583	0.3913	0.2587	0.2818	0.0181894	0.026077	0.0672926	0.0844057	0.10087	0.0397751	0.0604315
		Bacteroidota	0.256618	0.247325	0.0492877	0.0371017	0.0432352	0.0371537	0.109517	0.0814666	0.0588904	0.0363634	0.0448164	0.0268998	0.0389145	0.0348183	0.19654	0.0775312	0.0537597	0.0208161	0.0712594	0.0290738	0.0496432	0.0378376	0.0382433	0.2322	0.0555	0.0196	0.0298	0.0405	0.0383	0.0201	0.0249	0.276501	0.26672	0.224348	0.187699	0.103722	0.117171	0.136575
		Nitrospirota	0.0624091	0.0682895	0.112504	0.127395	0.100095	0.0754326	0.0405873	0.0411989	0.0522655	0.0903258	0.0953929	0.139576	0.127972	0.139819	0.000860984	0.0157005	0.0198655	0.0334018	0.0314893	0.0294598	0.0700624	0.0777918	0.0845698	0.0015	0.0381	0.0931	0.0992	0.075	0.0868	0.0875	0.0948	0.022197	0.0445713	0.0220121	0.0475509	0.0365457	0.0553825	0.0376091
		Chloroflexi	0.00851263	0.0598284	0.0834775	0.073466	0.140951	0.122936	0.0408419	0.0778559	0.0620028	0.121928	0.0741954	0.101974	0.123541	0.0997192	0.00361089	0.0140536	0.0408495	0.0708252	0.0532563	0.0841944	0.0780546	0.100991	0.0517804	0.0049	0.031	0.1279	0.1	0.0453	0.0387	0.1302	0.1231	0.0638302	0.0989177	0.0937193	0.147619	0.1806	0.13483	0.141913
		Planctomycetota	0.0818898	0.0727723	0.100252	0.0507513	0.0747784	0.0701417	0.0861467	0.102961	0.0520542	0.0634644	0.0563077	0.0567075	0.0570059	0.0680299	0.0122143	0.0509497	0.0733395	0.0545147	0.0629125	0.0562457	0.0707423	0.0554084	0.0831152	0.019	0.0295	0.0239	0.0192	0.0163	0.0145	0.0154	0.0224	0.0199529	0.0386141	0.0735373	0.0718746	0.0851985	0.0941751	0.0879057
		Campilobacterota	0.000486278	0.000330151	0.000370833	0.000157593	0	0.312449	0	0.000306425	0.000303654	0.000561021	0.000218182	0.000215167	0.000123634	0	0	0	0	0	0	0	0	0	0	0	0	0	0	0.0001	0	0.0002	0	0.00131843	0.000697086	0.0209096	0.026899	0.0322741	0.0288495	0.0415659
		Verrucomicrobiota	0.0411968	0.0964623	0.0167675	0.0182628	0.0128706	0.00207162	0.0232307	0.0189743	0.0433013	0.0213176	0.0477549	0.0228418	0.0320568	0.0268864	0.00457177	0.00634706	0.0607003	0.0489504	0.0680893	0.0640035	0.0671204	0.0343622	0.082145	0.0108	0.0706	0.0634	0.0798	0.1187	0.1616	0.0568	0.0459	0.0277667	0.0346012	0.058886	0.0421028	0.0211747	0.0868449	0.0974497
		Desulfobacterota	0.000731674	0.0482706	0.0237511	0.0118773	0.0121611	0.081383	0.000719427	0.00390039	0.000228481	0.000807048	0.000472507	0.00124689	0.0012827	0.000892597	0	0	0	0	0	0	0	0	0	0	0	0.000479638	0	0	0.000190019	0	0	0.0613761	0.0738627	0.0572404	0.0883897	0.0386097	0.0301783	0.0232116
		Patescibacteria	0.0109807	0.00484507	0.00809087	0.0131722	0.0477679	0.0408918	0.0202413	0.016523	0.00357099	0.00646799	0.00463565	0.00279423	0.00704455	0.00839402	0.0104002	0.00971023	0.00143919	0.00149427	0.00382943	0.00226675	0.00847342	0.00310634	0.000901128	0.0134	0.0023	0.0019	0.0051	0.0024	0.0005	0.0027	0.0023	0.00749535	0.0194214	0.0183732	0.0308735	0.0315791	0.051132	0.0339491
		Gemmatimonadota	0.0074893	0.0138674	0.00745323	0.0190048	0.0365077	0.00549745	0.0343269	0.0578168	0.034748	0.0652558	0.0494067	0.0597605	0.0518187	0.0478621	0.00301485	0.0359783	0.00945423	0.0204783	0.0113376	0.0223803	0.0328671	0.0318792	0.0252468	0.0149	0.0343	0.0554	0.0572	0.0331	0.0457	0.0848	0.0802	0.00159387	0.00156339	0.000441397	0.000818126	0.0014183	0.000257044	0.00168994
		Latescibacterota	0.00210155	0.0144728	0.0156409	0.0274569	0.0131133	0.00441839	0.00220387	0.00615607	0.0192023	0.0355745	0.0608455	0.0508325	0.0410829	0.0360101	0	0	0	0.000882606	0.00352944	0.00340201	0.00530965	0.00406562	0.00268032	0	0.001	0.0074	0.012	0.0113	0.0127	0.0225	0.0292	0.00146658	0.00187568	0.000862918	0.00298874	0.00217803	0.00861318	0.0058754
		Methylomirabilota	0.00161696	0	0.0105737	0.0291756	0.0112207	0.00674544	0.00111731	0.000512179	0.00314987	0.0128819	0.0215772	0.0272941	0.0190068	0.0217534	0	0	0.00161683	0.0021759	0.00410713	0.00524622	0.0184392	0.0168108	0.020205	0	0.0023	0.0052	0.013	0.0068	0.0042	0.006	0.0071	0.000638636	0.000480212	0.0011524	0.00130952	0.000779525	0.00132128	0.00116026
		Myxococcota	0.00646791	0.00833193	0.00686568	0.0116678	0.00767554	0.00624887	0.0231822	0.0139246	0.00870501	0.0153861	0.0150152	0.0163352	0.0188855	0.0190502	0.0245238	0.010751	0.00597173	0.00870136	0.0095278	0.006682	0.0131422	0.0189644	0.0223446	0.01	0.0039	0.0029	0.0048	0.0044	0.0025	0.0044	0.0041	0.00906172	0.0036131	0.00654165	0.0049833	0.00678841	0.00590461	0.00837557
		Fusobacteriota	0	0	0	0	0	0.0357197	0	0	0	0	0	0	0	0	0	0	0	0	0	0	0	0	0	0	0	0	0	0	0	0	0	0	0	0	0.00191869	0	0.000796235	0
		Zixibacteria	0	0.00630457	0.00598633	0.00413423	0.00404704	0.000489098	0	0	0.000630289	0.00163494	0.00136656	0.000849166	0.00200771	0.00310044	0	0	0	0	0	0	0	0	0	0	0	0	0	0	0	0	0	0.00106456	0.00235552	0.0115792	0.00571204	0.020078	0.0232863	0.0221149
		Actinobacteriota	0.00567655	0.00560694	0.00430431	0.0021385	0.00195177	0.000623296	0.0278245	0.0385165	0.0525913	0.0382934	0.0209501	0.0249953	0.0456984	0.0308556	0.0126396	0.0502379	0.0369857	0.060586	0.067874	0.121344	0.090454	0.103977	0.0916881	0.0489	0.07	0.0573	0.0354	0.0345	0.0346	0.0847	0.0736	0.00158895	0.00336027	0.00493104	0.0114854	0.013091	0.00370974	0.00281896
		Fibrobacterota	0.00677349	0.00765613	0.00018183	0.0012571	0.00111003	0	0.026598	0.0186361	0.00271664	0.00224635	0.00191476	0.00123187	0.000594894	0.000887129	0.000954567	0	0	0	0.000533775	0	0.000198951	0	0	0.0005	0.0002	0	0.0007	0	0	0.0003	0	0.00184869	0.00378426	0.0138759	0.0070287	0.00303418	0.00702141	0.00762484
		Firmicutes	0	0	0.00112213	0	0	0.00522428	0.0004	0.0002	0	0	0	0	0	0	0	0	0	0	0	0	0	0	0.0008	0	0.0003	0	0	0	0.0006	0.001	0.0036	0.00371032	0.00157211	0.00173303	0.0157181	0.0100791	0.0164952	0.00267115
		Spirochaetota	0	0	0.000434274	0.00181788	0.0011895	0.00203837	0	0.0003	0.0003	0	0.0002	0.0006	0.0003	0.0005	0	0	0	0	0	0	0	0	0	0	0	0	0.0003	0	0.0003	0.0007	0.0008	0.0082091	0.0242756	0.0488428	0.0580478	0.0493799	0.039351	0.0456705
		Sva0485	0	0	0	0.00071793	0.000854131	0.000289834	0	0.0003	0.0003	0	0.0002	0.0006	0.0003	0.0005	0	0	0	0	0	0	0	0	0	0	0	0	0	0	0	0	0	0.000890812	0.00149613	0.00145502	0.00229735	0.0239586	0.0134128	0.0191066
		Nitrospinota	0	0.0053821	0.00298351	0.00197525	0.00144991	0.00320497	0	0	0	0	0	0	0	0	0	0	0	0	0	0	0	0	0	0	0	0	0	0	0	0	0	0	0	0	0	0	0	0
		MBNT15	0	0	0.0018983	0.00413392	0.00404088	0.00270166	0.00014072	0.00111011	0	0	0.000923382	0.00115056	0.000491671	0.000450323	0	0	0	0	0.000909888	0	0	0	0.000158661	0	0	0	0	0	0	0	0	0	0	0.000370821	0.0011949	0.0179955	0.000822375	0.00106708
		RCP2_54	0.00224204	0	0.0028247	0.00352647	0.00235371	0.000630321	0	0.00263893	0.00626512	0.00837416	0.00838773	0.00780669	0.00683245	0.00734873	0	0	0.00428166	0.00231093	0.00273043	0.00302819	0.00655805	0.00498963	0.00323399	0	0.0075	0.0095	0.0085	0.0076	0.0092	0.0089	0.0073	0	0	0	0	0	0	0
		Elusimicrobiota	0.00233686	0.00135954	0.00117304	0.00369043	0.00267837	0	0.0013	0.0006	0	0.0016	0.0007	0.0004	0.0011	0.0004	0	0.000635571	0	0.000211663	0	0.000202761	0	0.000552047	0.000502469	0	0.0002	0.001	0.0024	0.0023	0.0021	0.003	0.0023	0.0001	0.0004	0.0023	0.0018	0.0003	0.0011	0.0008
		Cyanobacteria	0.000499359	0.000570174	0.000672945	0.00146481	0.00286799	0.00374119	0.0033	0.0033	0.0074	0.0043	0.0014	0.0017	0.0017	0.0017	0.000161366	0.0106714	0.00170685	0.00620969	0.000413635	0.00181617	0.00163718	0.00846499	0.00173209	0.0023	0.0007	0.0005	0.0023	0.0005	0.0004	0.0012	0.0012	0.0003	0.0008	0.0015	0.0009	0.0002	0.0003	0
		Armatimonadota	0.000299112	0.00126956	0.00519862	0.000586915	0.00185179	0.000453421	0.0022	0.0014	0.0014	0.0016	0.0001	0.0009	0.0013	0.0016	0.00157272	0.00218381	0.0018075	0.00123057	0.000922872	0.00109262	0.000550541	0.00043517	0.000525698	0.0004	0.0009	0.0024	0.0016	0.0003	0.0005	0.0004	0.0006	0	0.0003	0.0018	0.0022	0.0001	0.0003	0.0002
		NB1_j	0.00345917	0.00125172	0.00199682	0.00232427	0	0.000604207	0	0	0	0	0.0027	0.0021	0.0014	0.0018	0	0	0	0	0.0003	0.0001	0.0003	0.0003	0	0	0	0.0005	0	0	0	0	0	0.0019	0.0002	0	0	0	0	0
		Firmicutes	0	0	0.00112213	0	0	0.00522428	0.0004	0.0002	0	0	0	0	0	0	0	0	0	0	0	0	0	0	0.0008	0	0.0003	0	0	0	0.0006	0.001	0.0036	0.0037	0.0016	0.0017	0.0157	0.0101	0.0165	0.0027
		Dependentiae	0.0018186	0.000657168	0.000696085	0.000384638	0	0.000847287	0.0005	0.0027	0.0013	0.0035	0.0016	0.002	0.0023	0.0022	0	0.00327137	0.000355028	0.000269603	0	0	0.000535641	0.000922215	0.00121402	0.0002	0.0006	0.0004	0	0.0006	0.0011	0.0014	0.0009	0.0006	0.0019	0.0021	0.0015	0.0078	0.0068	0.0023

## Sheet: Table S5
	Table S5
		Observed features				Shannon
		Profile 1	Profile 2	p-value	q-value	Profile 1	Profile 2	p-value	q-value
	Profiles	LE-01 (n=18)	LE-02 (n=24)	0.401576	0.446195	LE-01 (n=18)	LE-02 (n=24)	0.576052	0.640057
		LE-01 (n=18)	LE-03 (n=23)	0.0248334	0.0620835	LE-01 (n=18)	LE-03 (n=23)	0.0248436	0.0325685
		LE-01 (n=18)	LE-04 (n=24)	0.143861	0.215285	LE-01 (n=18)	LE-04 (n=24)	0.0180921	0.0301535
		LE-01 (n=18)	LE-05 (n=21)	0.248024	0.310031	LE-01 (n=18)	LE-05 (n=21)	0.000980366	0.00245091
		LE-02 (n=24)	LE-03 (n=23)	9.11234e-05	0.000911234	LE-02 (n=24)	LE-03 (n=23)	0.00016511	0.000550367
		LE-02 (n=24)	LE-04 (n=24)	0.00053182	0.0026591	LE-02 (n=24)	LE-04 (n=24)	0.000115316	0.000550367
		LE-02 (n=24)	LE-05 (n=21)	0.00229752	0.00765842	LE-02 (n=24)	LE-05 (n=21)	6.27931e-07	6.27931e-06
		LE-03 (n=23)	LE-04 (n=24)	0.1507	0.215285	LE-03 (n=23)	LE-04 (n=24)	0.953545	0.953545
		LE-03 (n=23)	LE-05 (n=21)	0.0909057	0.181811	LE-03 (n=23)	LE-05 (n=21)	0.0260548	0.0325685
		LE-04 (n=24)	LE-05 (n=21)	0.945579	0.945579	LE-04 (n=24)	LE-05 (n=21)	0.0179775	0.0301535
	LE01	H12 (n=3)	H13 (n=3)	0.0495346	0.0825577	H12 (n=3)	H13 (n=3)	0.0495346	0.0619183
		H12 (n=3)	H2 (n=3)	0.0495346	0.0825577	H12 (n=3)	H2 (n=3)	0.0495346	0.0619183
		H12 (n=3)	H4 (n=3)	0.500184	0.512691	H12 (n=3)	H4 (n=3)	0.0495346	0.0619183
		H12 (n=3)	H6 (n=3)	0.12663	0.172678	H12 (n=3)	H6 (n=3)	0.0495346	0.0619183
		H12 (n=3)	H8 (n=3)	0.275234	0.317577	H12 (n=3)	H8 (n=3)	0.0495346	0.0619183
		H13 (n=3)	H2 (n=3)	0.0495346	0.0825577	H13 (n=3)	H2 (n=3)	0.0495346	0.0619183
		H13 (n=3)	H4 (n=3)	0.0495346	0.0825577	H13 (n=3)	H4 (n=3)	0.0495346	0.0619183
		H13 (n=3)	H6 (n=3)	0.0495346	0.0825577	H13 (n=3)	H6 (n=3)	0.0495346	0.0619183
		H13 (n=3)	H8 (n=3)	0.12663	0.172678	H13 (n=3)	H8 (n=3)	0.0495346	0.0619183
		H2 (n=3)	H4 (n=3)	0.0495346	0.0825577	H2 (n=3)	H4 (n=3)	0.827259	0.827259
		H2 (n=3)	H6 (n=3)	0.512691	0.512691	H2 (n=3)	H6 (n=3)	0.512691	0.549312
		H2 (n=3)	H8 (n=3)	0.0495346	0.0825577	H2 (n=3)	H8 (n=3)	0.0495346	0.0619183
		H4 (n=3)	H6 (n=3)	0.275234	0.317577	H4 (n=3)	H6 (n=3)	0.512691	0.549312
		H4 (n=3)	H8 (n=3)	0.0495346	0.0825577	H4 (n=3)	H8 (n=3)	0.0495346	0.0619183
		H6 (n=3)	H8 (n=3)	0.0495346	0.0825577	H6 (n=3)	H8 (n=3)	0.0495346	0.0619183
	LE02	H1 (n=3)	H2 (n=3)	0.275234	0.405607	H1 (n=3)	H2 (n=3)	0.0495346	0.0924646
		H1 (n=3)	H3 (n=3)	0.0495346	0.154108	H1 (n=3)	H3 (n=3)	0.0495346	0.0924646
		H1 (n=3)	H4 (n=3)	0.512691	0.531679	H1 (n=3)	H4 (n=3)	0.275234	0.335067
		H1 (n=3)	H5 (n=3)	0.512691	0.531679	H1 (n=3)	H5 (n=3)	0.0495346	0.0924646
		H1 (n=3)	H6 (n=3)	0.0495346	0.154108	H1 (n=3)	H6 (n=3)	0.0495346	0.0924646
		H1 (n=3)	H7 (n=3)	0.12663	0.253261	H1 (n=3)	H7 (n=3)	0.12663	0.208568
		H1 (n=3)	H8 (n=3)	0.275234	0.405607	H1 (n=3)	H8 (n=3)	0.12663	0.208568
		H2 (n=3)	H3 (n=3)	0.0495346	0.154108	H2 (n=3)	H3 (n=3)	0.0495346	0.0924646
		H2 (n=3)	H4 (n=3)	0.275234	0.405607	H2 (n=3)	H4 (n=3)	0.275234	0.335067
		H2 (n=3)	H5 (n=3)	0.12663	0.253261	H2 (n=3)	H5 (n=3)	0.827259	0.827259
		H2 (n=3)	H6 (n=3)	0.12663	0.253261	H2 (n=3)	H6 (n=3)	0.0495346	0.0924646
		H2 (n=3)	H7 (n=3)	0.512691	0.531679	H2 (n=3)	H7 (n=3)	0.827259	0.827259
		H2 (n=3)	H8 (n=3)	0.512691	0.531679	H2 (n=3)	H8 (n=3)	0.275234	0.335067
		H3 (n=3)	H4 (n=3)	0.0495346	0.154108	H3 (n=3)	H4 (n=3)	0.0495346	0.0924646
		H3 (n=3)	H5 (n=3)	0.0495346	0.154108	H3 (n=3)	H5 (n=3)	0.0495346	0.0924646
		H3 (n=3)	H6 (n=3)	0.12663	0.253261	H3 (n=3)	H6 (n=3)	0.0495346	0.0924646
		H3 (n=3)	H7 (n=3)	0.0495346	0.154108	H3 (n=3)	H7 (n=3)	0.0495346	0.0924646
		H3 (n=3)	H8 (n=3)	0.0495346	0.154108	H3 (n=3)	H8 (n=3)	0.0495346	0.0924646
		H4 (n=3)	H5 (n=3)	0.275234	0.405607	H4 (n=3)	H5 (n=3)	0.275234	0.335067
		H4 (n=3)	H6 (n=3)	0.0495346	0.154108	H4 (n=3)	H6 (n=3)	0.0495346	0.0924646
		H4 (n=3)	H7 (n=3)	0.512691	0.531679	H4 (n=3)	H7 (n=3)	0.275234	0.335067
		H4 (n=3)	H8 (n=3)	0.512691	0.531679	H4 (n=3)	H8 (n=3)	0.512691	0.574214
		H5 (n=3)	H6 (n=3)	0.0495346	0.154108	H5 (n=3)	H6 (n=3)	0.0495346	0.0924646
		H5 (n=3)	H7 (n=3)	0.512691	0.531679	H5 (n=3)	H7 (n=3)	0.827259	0.827259
		H5 (n=3)	H8 (n=3)	0.827259	0.827259	H5 (n=3)	H8 (n=3)	0.275234	0.335067
		H6 (n=3)	H7 (n=3)	0.275234	0.405607	H6 (n=3)	H7 (n=3)	0.0495346	0.0924646
		H6 (n=3)	H8 (n=3)	0.12663	0.253261	H6 (n=3)	H8 (n=3)	0.0495346	0.0924646
		H7 (n=3)	H8 (n=3)	0.512691	0.531679	H7 (n=3)	H8 (n=3)	0.512691	0.574214
	LE03	H1 (n=3)	H2 (n=2)	0.0832645	0.142739	H1 (n=3)	H2 (n=2)	0.0832645	0.119901
		H1 (n=3)	H3 (n=3)	0.275234	0.33028	H1 (n=3)	H3 (n=3)	0.827259	0.827259
		H1 (n=3)	H4 (n=3)	0.0495346	0.142739	H1 (n=3)	H4 (n=3)	0.0495346	0.104897
		H1 (n=3)	H5 (n=3)	0.0765225	0.142739	H1 (n=3)	H5 (n=3)	0.0495346	0.104897
		H1 (n=3)	H6 (n=3)	0.275234	0.33028	H1 (n=3)	H6 (n=3)	0.275234	0.33028
		H1 (n=3)	H7 (n=3)	0.827259	0.827259	H1 (n=3)	H7 (n=3)	0.12663	0.162811
		H1 (n=3)	H8 (n=3)	0.0495346	0.142739	H1 (n=3)	H8 (n=3)	0.0495346	0.104897
		H1 (n=3)	H9 (n=3)	0.512691	0.542849	H1 (n=3)	H9 (n=3)	0.0495346	0.104897
		H2 (n=2)	H3 (n=3)	0.0832645	0.142739	H2 (n=2)	H3 (n=3)	0.0832645	0.119901
		H2 (n=2)	H4 (n=3)	0.0832645	0.142739	H2 (n=2)	H4 (n=3)	0.0832645	0.119901
		H2 (n=2)	H5 (n=3)	0.0832645	0.142739	H2 (n=2)	H5 (n=3)	0.0832645	0.119901
		H2 (n=2)	H6 (n=3)	0.0832645	0.142739	H2 (n=2)	H6 (n=3)	0.0832645	0.119901
		H2 (n=2)	H7 (n=3)	0.0832645	0.142739	H2 (n=2)	H7 (n=3)	0.0832645	0.119901
		H2 (n=2)	H8 (n=3)	0.0832645	0.142739	H2 (n=2)	H8 (n=3)	0.0832645	0.119901
		H2 (n=2)	H9 (n=3)	0.0832645	0.142739	H2 (n=2)	H9 (n=3)	0.0832645	0.119901
		H3 (n=3)	H4 (n=3)	0.0495346	0.142739	H3 (n=3)	H4 (n=3)	0.512691	0.542849
		H3 (n=3)	H5 (n=3)	0.0495346	0.142739	H3 (n=3)	H5 (n=3)	0.0495346	0.104897
		H3 (n=3)	H6 (n=3)	0.827259	0.827259	H3 (n=3)	H6 (n=3)	0.0495346	0.104897
		H3 (n=3)	H7 (n=3)	0.512691	0.542849	H3 (n=3)	H7 (n=3)	0.12663	0.162811
		H3 (n=3)	H8 (n=3)	0.0495346	0.142739	H3 (n=3)	H8 (n=3)	0.512691	0.542849
		H3 (n=3)	H9 (n=3)	0.12663	0.175334	H3 (n=3)	H9 (n=3)	0.0495346	0.104897
		H4 (n=3)	H5 (n=3)	0.0495346	0.142739	H4 (n=3)	H5 (n=3)	0.0495346	0.104897
		H4 (n=3)	H6 (n=3)	0.0495346	0.142739	H4 (n=3)	H6 (n=3)	0.0495346	0.104897
		H4 (n=3)	H7 (n=3)	0.12663	0.175334	H4 (n=3)	H7 (n=3)	0.0495346	0.104897
		H4 (n=3)	H8 (n=3)	0.275234	0.33028	H4 (n=3)	H8 (n=3)	0.512691	0.542849
		H4 (n=3)	H9 (n=3)	0.0495346	0.142739	H4 (n=3)	H9 (n=3)	0.0495346	0.104897
		H5 (n=3)	H6 (n=3)	0.0495346	0.142739	H5 (n=3)	H6 (n=3)	0.0495346	0.104897
		H5 (n=3)	H7 (n=3)	0.12663	0.175334	H5 (n=3)	H7 (n=3)	0.0495346	0.104897
		H5 (n=3)	H8 (n=3)	0.0495346	0.142739	H5 (n=3)	H8 (n=3)	0.0495346	0.104897
		H5 (n=3)	H9 (n=3)	0.275234	0.33028	H5 (n=3)	H9 (n=3)	0.275234	0.33028
		H6 (n=3)	H7 (n=3)	0.512691	0.542849	H6 (n=3)	H7 (n=3)	0.512691	0.542849
		H6 (n=3)	H8 (n=3)	0.0495346	0.142739	H6 (n=3)	H8 (n=3)	0.0495346	0.104897
		H6 (n=3)	H9 (n=3)	0.12663	0.175334	H6 (n=3)	H9 (n=3)	0.12663	0.162811
		H7 (n=3)	H8 (n=3)	0.12663	0.175334	H7 (n=3)	H8 (n=3)	0.0495346	0.104897
		H7 (n=3)	H9 (n=3)	0.512691	0.542849	H7 (n=3)	H9 (n=3)	0.827259	0.827259
		H8 (n=3)	H9 (n=3)	0.0495346	0.142739	H8 (n=3)	H9 (n=3)	0.0495346	0.104897
	LE04	H1 (n=3)	H2 (n=3)	0.827259	0.827259	H1 (n=3)	H2 (n=3)	0.275234	0.481659
		H1 (n=3)	H3 (n=3)	0.0495346	0.154108	H1 (n=3)	H3 (n=3)	0.0495346	0.154108
		H1 (n=3)	H4 (n=3)	0.275234	0.453326	H1 (n=3)	H4 (n=3)	0.0495346	0.154108
		H1 (n=3)	H5 (n=3)	0.275234	0.453326	H1 (n=3)	H5 (n=3)	0.0495346	0.154108
		H1 (n=3)	H6 (n=3)	0.512691	0.624145	H1 (n=3)	H6 (n=3)	0.0495346	0.154108
		H1 (n=3)	H7 (n=3)	0.512691	0.624145	H1 (n=3)	H7 (n=3)	0.0495346	0.154108
		H1 (n=3)	H8 (n=3)	0.827259	0.827259	H1 (n=3)	H8 (n=3)	0.0495346	0.154108
		H2 (n=3)	H3 (n=3)	0.275234	0.453326	H2 (n=3)	H3 (n=3)	0.512691	0.574214
		H2 (n=3)	H4 (n=3)	0.275234	0.453326	H2 (n=3)	H4 (n=3)	0.275234	0.481659
		H2 (n=3)	H5 (n=3)	0.512691	0.624145	H2 (n=3)	H5 (n=3)	0.512691	0.574214
		H2 (n=3)	H6 (n=3)	0.512691	0.624145	H2 (n=3)	H6 (n=3)	0.275234	0.481659
		H2 (n=3)	H7 (n=3)	0.275234	0.453326	H2 (n=3)	H7 (n=3)	0.512691	0.574214
		H2 (n=3)	H8 (n=3)	0.827259	0.827259	H2 (n=3)	H8 (n=3)	0.512691	0.574214
		H3 (n=3)	H4 (n=3)	0.512691	0.624145	H3 (n=3)	H4 (n=3)	0.512691	0.574214
		H3 (n=3)	H5 (n=3)	0.0495346	0.154108	H3 (n=3)	H5 (n=3)	0.512691	0.574214
		H3 (n=3)	H6 (n=3)	0.0495346	0.154108	H3 (n=3)	H6 (n=3)	0.827259	0.827259
		H3 (n=3)	H7 (n=3)	0.0495346	0.154108	H3 (n=3)	H7 (n=3)	0.0495346	0.154108
		H3 (n=3)	H8 (n=3)	0.0495346	0.154108	H3 (n=3)	H8 (n=3)	0.275234	0.481659
		H4 (n=3)	H5 (n=3)	0.827259	0.827259	H4 (n=3)	H5 (n=3)	0.512691	0.574214
		H4 (n=3)	H6 (n=3)	0.275234	0.453326	H4 (n=3)	H6 (n=3)	0.512691	0.574214
		H4 (n=3)	H7 (n=3)	0.0495346	0.154108	H4 (n=3)	H7 (n=3)	0.275234	0.481659
		H4 (n=3)	H8 (n=3)	0.0495346	0.154108	H4 (n=3)	H8 (n=3)	0.827259	0.827259
		H5 (n=3)	H6 (n=3)	0.827259	0.827259	H5 (n=3)	H6 (n=3)	0.827259	0.827259
		H5 (n=3)	H7 (n=3)	0.0495346	0.154108	H5 (n=3)	H7 (n=3)	0.0495346	0.154108
		H5 (n=3)	H8 (n=3)	0.12663	0.322332	H5 (n=3)	H8 (n=3)	0.512691	0.574214
		H6 (n=3)	H7 (n=3)	0.0495346	0.154108	H6 (n=3)	H7 (n=3)	0.0495346	0.154108
		H6 (n=3)	H8 (n=3)	0.12663	0.322332	H6 (n=3)	H8 (n=3)	0.275234	0.481659
		H7 (n=3)	H8 (n=3)	0.512691	0.624145	H7 (n=3)	H8 (n=3)	0.275234	0.481659
	LE05	H1 (n=3)	H2 (n=3)	0.512691	0.672907	H1 (n=3)	H2 (n=3)	0.275234	0.41285
		H1 (n=3)	H3 (n=3)	0.512691	0.672907	H1 (n=3)	H3 (n=3)	0.512691	0.566658
		H1 (n=3)	H4 (n=3)	0.0495346	0.173371	H1 (n=3)	H4 (n=3)	0.0495346	0.104023
		H1 (n=3)	H5 (n=3)	0.827259	0.827259	H1 (n=3)	H5 (n=3)	0.12663	0.221603
		H1 (n=3)	H6 (n=3)	0.0495346	0.173371	H1 (n=3)	H6 (n=3)	0.0495346	0.104023
		H1 (n=3)	H7 (n=3)	0.827259	0.827259	H1 (n=3)	H7 (n=3)	0.0495346	0.104023
		H2 (n=3)	H3 (n=3)	0.512691	0.672907	H2 (n=3)	H3 (n=3)	0.512691	0.566658
		H2 (n=3)	H4 (n=3)	0.827259	0.827259	H2 (n=3)	H4 (n=3)	0.827259	0.827259
		H2 (n=3)	H5 (n=3)	0.275234	0.525446	H2 (n=3)	H5 (n=3)	0.827259	0.827259
		H2 (n=3)	H6 (n=3)	0.275234	0.525446	H2 (n=3)	H6 (n=3)	0.12663	0.221603
		H2 (n=3)	H7 (n=3)	0.512691	0.672907	H2 (n=3)	H7 (n=3)	0.512691	0.566658
		H3 (n=3)	H4 (n=3)	0.12663	0.332405	H3 (n=3)	H4 (n=3)	0.0495346	0.104023
		H3 (n=3)	H5 (n=3)	0.827259	0.827259	H3 (n=3)	H5 (n=3)	0.0495346	0.104023
		H3 (n=3)	H6 (n=3)	0.12663	0.332405	H3 (n=3)	H6 (n=3)	0.0495346	0.104023
		H3 (n=3)	H7 (n=3)	0.512691	0.672907	H3 (n=3)	H7 (n=3)	0.0495346	0.104023
		H4 (n=3)	H5 (n=3)	0.0495346	0.173371	H4 (n=3)	H5 (n=3)	0.512691	0.566658
		H4 (n=3)	H6 (n=3)	0.275234	0.525446	H4 (n=3)	H6 (n=3)	0.0495346	0.104023
		H4 (n=3)	H7 (n=3)	0.0495346	0.173371	H4 (n=3)	H7 (n=3)	0.0495346	0.104023
		H5 (n=3)	H6 (n=3)	0.0495346	0.173371	H5 (n=3)	H6 (n=3)	0.275234	0.41285
		H5 (n=3)	H7 (n=3)	0.827259	0.827259	H5 (n=3)	H7 (n=3)	0.512691	0.566658
		H6 (n=3)	H7 (n=3)	0.0495346	0.173371	H6 (n=3)	H7 (n=3)	0.0495346	0.104023
	Bold indicate significance difference between pairs of comparisons with a Kruskal Wallis test and pos hoc benjamini and hockberg test.

## Sheet: Table S6
	Table S6
		Phylum		ANCOM	Man_withney			MetagenomeSeq
	Site	Enriched in TS	Enriched in SS	W	Pvalues	FDR	Statistics	Pvalues	FDR
	LE01	Bacteroidota		28	0.00010774	0.0021547	0	4.3813e-11	1.7525e-09
		Verrucomicrobiota		23	0.00010774	0.0021547	0	0.00073135	0.0026595
		Actinobacteriota		11	0.0012928	0.0057459	4	0.017418	0.033178
		Fibrobacterota		33	0.00083126	0.0043149	0	7.2148e-06	9.6198e-05
			MBNT15	33	0.00070764	0.0043149	72	8.0285e-08	1.6057e-06
			Methylomirabilota	29	0.00086298	0.0043149	72	0.00010051	0.00057432
			Spirochaetota	26	0.00070764	0.0043149	4.8687e-05	0.00032458
			Chloroflexi	11	0.00021547	0.0028729	71	2.7547e-05	0.00025579
			Cyanobacteria	7	0.00043094	0.0043094	70	0.0010645	0.0032753
			Nitrospirota	9	0.0032321	0.012928	66	0.00036207	0.0016092
			Patescibacteria	8	0.013467	0.048971	62	0.0026453	0.0075579
	LE02	Abditibacteriota		22	0.00026811	0.00095991	18	7.9338e-05	0.00019268
		Bacteroidota		17	1.4859e-05	0.00016841		2.2197e-07	1.8868e-06
		Proteobacteria		12	0.00017831	0.00086608	4	7.4425e-05	0.00019268
		Fibrobacterota		33	1.4859e-05	0.00016841	0	1.0401e-08	1.26e-07
		WS2		25	2.9489e-05	0.00020209	9	1.1627e-06	5.6473e-06
		Firmicutes		22	0.00026811	0.00095991	18	2.3261e-06	8.7874e-06
		Patescibacteria		18	0.00044578	0.001263	6	1.7528e-05	5.4179e-05
		Planctomycetota		13	0.00028233	0.00095991	5	0.0018089	0.0036177
			Nitrospirota	17	5.9437e-05	0.00033681	106	2.1705e-05	6.1497e-05
			Chloroflexi	14	0.011843	0.025166	91	0.002926	0.0055268
			NB1-j	13	0.011435	0.025166	90	1.1118e-08	1.26e-07
			Methylomirabilota	29	2.9719e-05	0.00020209	107	4.4035e-07	2.9944e-06
			RCP2-54	29	0.00058967	0.0015422	106	0.00038899	0.00082659
			Zixibacteria	29	0.00065341	0.0015869	105	8.398e-07	4.7588e-06
			Latescibacterota	28	1.4859e-05	0.00016841	108	1.0716e-09	3.6434e-08
			Acidobacteriota	12	0.00044578	0.001263	102	4.1293e-06	1.404e-05
	LE03	Abditibacteriota		27	0.024535	0.046003	25	2.5427e-05	6.3567e-05
		Bacteroidota		15	0.00021283	0.0010642	3	0.00049715	0.00093216
		Patescibacteria		16	0.0014302	0.0039006	3	0.00083025	0.0014095
		Proteobacteria		15	3.0404e-05	0.00022803	0	1.6468e-08	9.8808e-08
		SAR324_clade(Marine_group_B)		23	0.0039104	0.0083795	31.5	7.9032e-06	2.6344e-05
		Sumerlaeota		18	0.0039104	0.0083795	31.5	3.6227e-05	8.3601e-05
		WPS-2		15	0.0039104	0.0083795	31.5	1.4089e-05	3.8846e-05
			Chloroflexi	23	3.0404e-05	0.00022803	105	2.539e-10	1.9042e-09
			Latescibacterota	16	0.005265	0.01053	95	1.0051e-06	3.7692e-06
			Methylomirabilota	28	0.0011957	0.003831	102.5	1.4244e-05	3.8846e-05
			Nitrospirota	26	0.00021283	0.0010642	102	6.1896e-07	2.6527e-06
			Planctomycetota	21	0.00036485	0.0015637	101	5.7739e-07	2.6527e-06
			RCP2-54	28	0.0011957	0.003831	102.5	2.6392e-12	3.9588e-11
			Verrucomicrobiota	23	3.0404e-05	0.00022803	105	2.6984e-11	2.6984e-10
			Acidobacteriota	19	3.0404e-05	0.00022803	105	1.0263e-13	3.0789e-12
			Actinobacteriota	20	0.001277	0.003831	98	0.00013953	0.00029899
	LE04	Bacteroidota		17	1.4859e-05	0.00023032	0	0.00017528	0.00060373
		SAR324_clade(Marine_group_B)		9	0.014988	0.042239	36	4.9317e-06	4.9674e-05
		Proteobacteria		8	0.0148	0.042239	18	0.012516	0.021556
			Latescibacterota	30	0.00035097	0.0023765	108	8.0119e-06	4.9674e-05
			Elusimicrobiota	26	0.00091826	0.0040666	104	1.7694e-08	5.4851e-07
			Methylomirabilota	25	0.00045997	0.0023765	107	0.0011259	0.0026849
			Nitrospirota	24	1.4859e-05	0.00023032	108	7.5409e-06	4.9674e-05
			Chloroflexi	22	0.00044578	0.0023765	102	7.6699e-05	0.00033967
			Gemmatimonadota	17	0.00028233	0.0023765	103	9.2748e-05	0.0003594
			Spirochaetota	9	0.011435	0.039386	90	2.886e-05	0.00014911
	LE05	Bdellovibrionota		34	0.00058434	0.0045259	6
		Desulfobacterota		20	6.8043e-06	0.00010887	0	7.3384e-09	3.5224e-07
		Bacteroidota		18	6.8043e-06	0.00010887	0	0.00066753	0.0040052
		Cyanobacteria		25	0.013591	0.046599	19	0.0012035	0.0064185
			Sva0485	41	6.8043e-06	0.00010887	108	4.1612e-08	9.9869e-07
			Zixibacteria	27	0.00020413	0.0019597	102	0.010436	0.045539
			Hydrogenedentes	16	0.0015637	0.0083398	90	3.405e-06	3.2688e-05
	The phyla that were considered enriched were those that were significantly enriched in at least two of the three tests.
