# Supplementary material for: Topsoil and subsoil bacterial community assemblies across different drainage conditions in a mountain environment
Source: Biol Res. 2023 Jun 24;56:35. doi: 10.1186/s40659-023-00445-2 (PMC10290380; doi:10.1186/s40659-023-00445-2)
Supplement: Supplementary file 7 — Additional file 7: Table S7. Differential abundance analysis between topsoil and subsoil samples at family level. [file 40659_2023_445_MOESM7_ESM.xlsx]

## Sheet: LE01
	Table S7
	Phylum	Family		ANCOM	Man_withney			MetagenomeSeq
		Enriched in TS	Enriched in SS	W	Pvalues	FDR	Statistics	Pvalues	FDR
	Acidobacteriota	Acidobacteriae		60	0.002511	0.016213	12	6.7849e-05	0.00051669
	Acidobacteriota		Subgroup_11	486	0.0032321	0.018112	66	0.00071008	0.0026362
	Acidobacteriota	Subgroup_17		210	0.0012928	0.0093651	4	0.01417	0.025215
	Acidobacteriota		Subgroup_25	451	0.0080121	0.037181	63	6.9184e-07	2.0548e-05
	Acidobacteriota	Thermoanaerobaculaceae		58	0.0028715	0.017767	4	0.0042682	0.0095313
	Acidobacteriota		Subgroup_2	319	0.00070764	0.0063687	72	4.1038e-08	2.3485e-06
	Actinobacteriota	Microbacteriaceae		242	7.4857e-05	0.0019998	0	4.6121e-06	8.0577e-05
	Bacteroidota	AKYH767		47	0.00010774	0.0019998	0	4.3958e-06	8.0577e-05
	Bacteroidota		BSV26	56	0.00010774	0.0019998	72	1.9545e-08	2.3485e-06
	Bacteroidota	Chitinophagaceae		42	0.00021547	0.0037644	1	0.00028706	0.0014957
	Bacteroidota	Flavobacteriaceae		512	0.00010774	0.0019998	0	1.7854e-05	0.00021561
	Bacteroidota	Microscillaceae		38	0.00010774	0.0019998	0	1.7075e-06	3.6224e-05
	Bacteroidota	Saprospiraceae		87	0.00083126	0.0068579	0	1.4748e-06	3.3694e-05
	Bacteroidota	Sphingobacteriaceae		96	0.0047573	0.024361	9	0.0097941	0.01841
	Chloroflexi		OLB14	70	0.0049356	0.024845	66.5	7.5661e-06	0.00011827
	Chloroflexi		S085	313	0.00070764	0.0063687	72	1.249e-07	4.8059e-06
	Cyanobacteria		Chloroplast	40	0.0032321	0.018112	66	0.0016899	0.0051741
	Fibrobacterota	Fibrobacteraceae		400	0.00061405	0.0063687	0	3.6067e-08	2.3485e-06
	MBNT15		MBNT15	57	0.00070764	0.0063687	72	4.7444e-08	2.3485e-06
	Methylomirabilota		Rokubacteriales	529	0.00086298	0.0069271	72	0.00040987	0.001872
	Myxococcota		Anaeromyxobacteraceae	95	0.0092517	0.041633	64	0.012521	0.022815
	Myxococcota		bacteriap25	490	0.00070764	0.0063687	72	1.2945e-07	4.8059e-06
	Myxococcota	Phaselicystidaceae		46	0.0036187	0.019192	5	0.009204	0.017636
	Myxococcota	Sandaracinaceae		392	0.00061405	0.0063687	0	0.00056243	0.0021974
	Nitrospirota		Leptospirillaceae	289	0.00070764	0.0063687	72	8.6781e-06	0.00012887
	Planctomycetota		CCM11a	109	0.002047	0.014138	67	0.0021056	0.0058187
	Planctomycetota	Schlesneriaceae		64	0.00099759	0.0077969	1	0.0012144	0.0040526
	Proteobacteria	Acetobacteraceae		506	7.4857e-05	0.0019998	0	3.2368e-08	2.3485e-06
	Proteobacteria		Acidiferrobacteraceae	9	0.00010774	0.0019998	72	7.6958e-09	2.2857e-06
	Proteobacteria	Caulobacteraceae		510	0.0030211	0.017945	4	0.0088167	0.017004
	Proteobacteria	Comamonadaceae		43	0.0032321	0.018112	6	0.00042231	0.001872
	Proteobacteria	Gammaproteobacteria		121	0.0002621	0.0038921	0	2.4739e-05	0.00024492
	Proteobacteria	Halieaceae		66	0.00047112	0.0063601	6	0.00044811	0.0018976
	Proteobacteria	Methylophilaceae		33	0.0002621	0.0038921	0	6.4126e-06	0.00010581
	Proteobacteria	Mitochondria		50	0.001522	0.010763	2	0.0017591	0.0052774
	Proteobacteria	Moraxellaceae		84	0.0033945	0.01833	8	0.0096972	0.018344
	Proteobacteria	Pseudomonadaceae		518	0.0012928	0.0093651	4	0.0014427	0.0046283
	Proteobacteria	R7C24		494	7.4857e-05	0.0019998	0	1.0939e-06	2.7075e-05
	Proteobacteria	Reyranellaceae		54	0.00083126	0.0068579	0	2.5979e-06	5.1439e-05
	Proteobacteria	Rhodanobacteraceae		58	0.0033945	0.01833	8	0.0073773	0.014705
	Proteobacteria	Sphingomonadaceae		87	0.00010774	0.0019998	0	0.00039873	0.0018504
	Proteobacteria	Steroidobacteraceae		59	0.0030211	0.017945	4	0.00056969	0.0021974
	Proteobacteria		Sulfuricellaceae	37	0.00070764	0.0063687	72	0.00094957	0.0032793
	Proteobacteria	Unknown_Family		69	0.00061405	0.0063687	0	1.1298e-05	0.00015252
	Proteobacteria	Xanthomonadaceae		50	0.00038218	0.0054052	0	4.9465e-05	0.00040809
	Spirochaetota		Spirochaetaceae	20	0.00070764	0.0063687	72	2.6026e-05	0.00024935
	Verrucomicrobiota	Chthoniobacteraceae		478	7.4857e-05	0.0019998	0	6.3688e-05	0.00049777
	Verrucomicrobiota	Opitutaceae		39	0.00010774	0.0019998	0	2.3165e-05	0.00024492
	Verrucomicrobiota	Pedosphaeraceae		44	0.00010774	0.0019998	0	0.0024479	0.006322
	Verrucomicrobiota	Rubritaleaceae		279	0.00057212	0.0063687	2	0.00039773	0.0018504
	Verrucomicrobiota	Verrucomicrobiaceae		379	0.0002621	0.0038921	0	0.00031351	0.0015782

## Sheet: LE02
	Table S7
		Family		ANCOM	Man_withney			MetagenomeSeq
	Phylum	Enriched in TS	Enriched in SS	W	Pvalues	FDR	Statistics	Pvalues	FDR	TS	SS
	Abditibacteriota	Abditibacteriaceae		89	0.00026811	0.0018946	18	1.1266e-06	1.368e-05	4.7	1
	Acidobacteriota	Acidobacteriaceae_(Subgroup_1)		125	0.00026811	0.0018946	18	1.5287e-05	8.8594e-05	16.8	1
	Acidobacteriota	Aminicenantales		48	0.014988	0.027496	36	1.8712e-06	2.0746e-05	2.45	1
	Acidobacteriota	AT-s3-28		68	0.00026811	0.0018946	18	4.8076e-06	3.831e-05	3.2	1
	Acidobacteriota	Blastocatellaceae		61	0.00044578	0.0023682	6	0.0055022	0.010022	279.6	120.45
	Acidobacteriota	Koribacteraceae		50	0.014988	0.027496	36	0.00012109	0.00045407	1.7	1
	Acidobacteriota		Pyrinomonadaceae	164	0.00095099	0.0040986	100	0.00033387	0.00097859	557.1	1881.7
	Acidobacteriota		Subgroup_11	143	0.0025112	0.0069604	97	0.00013654	0.00048879	16.85	51.9
	Acidobacteriota		Subgroup_15	77	0.011435	0.02471	90	0.00028224	0.00085936	1	5
	Acidobacteriota		Subgroup_18	149	0.0040842	0.01052	96	4.9727e-08	2.6704e-06	1	15
	Acidobacteriota		Subgroup_2	115	0.0040842	0.01052	96	0.00016719	0.00056845	1	9.95
	Acidobacteriota		Subgroup_20	158	0.0023097	0.0066175	99	7.6019e-06	5.819e-05	1	13.35
	Acidobacteriota		Subgroup_22	303	0.00035097	0.0020427	108	1.3673e-08	1.1622e-06	2.25	209.15
	Acidobacteriota		Subgroup_25	154	0.0012548	0.004848	102	0.00022721	0.00073339	1	8.45
	Actinobacteriota		Gaiellaceae	124	0.0044281	0.010754	95	0.00010222	0.00040643	37.9	98.65
	Actinobacteriota	Intrasporangiaceae		41	0.014988	0.027496	36	2.5973e-06	2.7596e-05	6.95	1
	Actinobacteriota	Kineosporiaceae		52	0.0057706	0.013625	22	0.0034531	0.0066707	3.3	1.8
	Actinobacteriota		MB-A2-108	138	0.00028233	0.0018946	103	1.535e-06	1.7791e-05	30.7	122.95
	Actinobacteriota	Microbacteriaceae		85	0.00088292	0.0039499	4	0.00045603	0.0012241	35.05	7.25
	Actinobacteriota	Nocardioidaceae		50	0.0014176	0.005239	6	0.0019553	0.0041549	33.15	10.35
	Actinobacteriota	OPB41		53	0.0021167	0.0061337	27	1.7185e-05	9.738e-05	6	1
	Actinobacteriota		Propionibacteriaceae	51	0.018197	0.032365	87	0.00015239	0.00052514	1	5.9
	Actinobacteriota	Pseudonocardiaceae		146	2.9489e-05	0.00044578	9	4.6373e-06	3.8146e-05	9.15	1
	Actinobacteriota		Rubrobacteriaceae	45	0.028105	0.047462	84	4.4227e-05	0.00019445	1	4.75
	Actinobacteriota	Sporichthyaceae		235	2.1396e-05	0.00044578	0	0.00010656	0.00040643	18.2	1.8
	Actinobacteriota	Streptomycetaceae		81	0.0026127	0.0071638	10	0.02836	0.043565	52.85	25
	Actinobacteriota	WCHB1-81		52	0.0021167	0.0061337	27	0.00027006	0.0008502	6.2	1
	Armatimonadota	Armatimonadales		46	0.014988	0.027496	36	0.0001286	0.00046848	2.1	1
	Armatimonadota		Fimbriimonadales	77	0.01912	0.033625	89	0.00035876	0.0010223	1.9	6.2
	Bacteroidota		AKYH767	138	0.00044578	0.0023682	102	0.00031289	0.00093868	21.4	52.5
	Bacteroidota	Bacteroidetes_vadinHA17		64	0.0021167	0.0061337	27	3.2805e-06	3.0444e-05	20.8	1
	Bacteroidota	Chitinophagaceae		54	0.00010401	0.0011532	3	0.00035658	0.0010223	352.75	184.55
	Bacteroidota	FFCH9454		61	0.0021167	0.0061337	27	1.5671e-07	4.9952e-06	8.85	1
	Bacteroidota	Hymenobacteraceae		55	0.0021167	0.0061337	27	0.00022027	0.00072012	4.45	1
	Bacteroidota	Microscillaceae		64	5.9437e-05	0.00079771	2	0.00036082	0.0010223	508.05	162.15
	Bacteroidota	NS11-12_marine_group		193	0.00013812	0.0014675	0	0.00020981	0.00069483	29.5	4.75
	Bacteroidota	SB-5		51	0.0021167	0.0061337	27	8.2151e-06	5.819e-05	4.1	1
	Bacteroidota		SJA-28	79	0.010202	0.022732	93	0.0021447	0.0044463	5.75	23.35
	Bacteroidota	Sphingobacteriaceae		239	2.7516e-06	0.00023389	0	2.7074e-05	0.00013276	26.95	1
	Bacteroidota	Spirosomaceae		45	0.014988	0.027496	36	8.844e-06	6.0105e-05	3.45	1
	Bdellovibrionota		0319-6G20	62	0.02729	0.046704	87	0.00083945	0.001982	1.7	6.2
	Chloroflexi		AD3	246	0.00065341	0.0030295	105	0.00028308	0.00085936	1	32.8
	Chloroflexi	ADurb.Bin180		52	0.014988	0.027496	36	1.0905e-06	1.368e-05	2.05	1
	Chloroflexi	C0119		48	0.014988	0.027496	36	4.7228e-07	7.5269e-06	2.8	1
	Chloroflexi	Caldilineaceae		93	0.00057249	0.0029157	12	0.0016795	0.0036294	6.2	1.6
	Chloroflexi	FW22		39	0.014988	0.027496	36	1.0969e-05	6.5051e-05	5.6	1
	Chloroflexi		Gitt-GS-136	262	0.00036048	0.0020427	108	6.7262e-07	9.5288e-06	10.1	194.8
	Chloroflexi		P2-11E	279	0.00035729	0.0020427	108	9.1767e-06	6.0105e-05	20.35	380.1
	Chloroflexi		S085	93	0.0044281	0.010754	95	0.00074808	0.0018342	31.95	93.1
	Chloroflexi	SHA-26		61	0.0021167	0.0061337	27	5.8677e-10	7.4813e-08	8.4	1
	Chloroflexi		TK10	153	0.0018574	0.0061337	98	0.0041412	0.0077647	11.3	46.25
	Chloroflexi	vadinBA26		44	0.014988	0.027496	36	0.00050749	0.0013341	2.7	1
	Cyanobacteria	Vampirovibrionales		141	2.9489e-05	0.00044578	9	2.8988e-06	2.9568e-05	7.35	1
	Dependentiae		UBA12409	124	0.006955	0.016123	93	3.9616e-07	7.2158e-06	1	7.65
	Desulfobacterota	Desulfobaccaceae		41	0.014988	0.027496	36	4.3944e-07	7.4705e-06	6.4	1
	Desulfobacterota	Desulfocapsaceae		40	0.0057706	0.013625	22	0.00037181	0.0010419	4.75	1.8
	Desulfobacterota	Desulfomonilaceae		46	0.014988	0.027496	36	2.5526e-05	0.00012763	3.75	1
	Desulfobacterota	Desulfosarcinaceae		48	0.014988	0.027496	36	5.9448e-07	8.9171e-06	3	1
	Desulfobacterota		Geobacteraceae	44	0.021792	0.037802	88	0.00077544	0.0018655	2.1	11.4
	Desulfobacterota	Syntrophaceae		55	0.0021167	0.0061337	27	3.2044e-05	0.00014857	9.4	1
	Desulfobacterota	Syntrophobacteraceae		54	0.0021167	0.0061337	27	9.4463e-05	0.00038235	3.15	1
	Fibrobacterota	Fibrobacteraceae		205	1.4859e-05	0.00044578	0	2.0417e-07	5.7847e-06	264.75	22.9
	Firmicutes	Bacillaceae		81	0.00026811	0.0018946	18	0.0016345	0.0035624	4.8	1
	Latescibacterota		Latescibacterota	234	1.4859e-05	0.00044578	108	5.236e-08	2.6704e-06	51.55	553.6
	Methylomirabilota		Rokubacteriales	262	2.9719e-05	0.00044578	107	3.9849e-06	3.3872e-05	11.25	247.85
	Myxococcota		bacteriap25	223	0.0011937	0.0047964	103	0.024822	0.038595	5.35	72.95
	Myxococcota		Eel-36e1D6	85	0.011435	0.02471	90	7.286e-05	0.00030966	1	5.2
	Myxococcota	Myxococcaceae		66	0.00034061	0.0020427	0	9.2791e-05	0.00038164	13.05	4.45
	Myxococcota	Nannocystaceae		49	0.014988	0.027496	36	3.752e-06	3.2992e-05	2.65	1
	Myxococcota	Phaselicystidaceae		58	0.00059457	0.0029157	2	3.8297e-05	0.00017439	34.45	10.55
	NB1-j		NB1-j	51	0.011435	0.02471	90	7.987e-06	5.819e-05	1	20.85
	Nitrospirota	4-29-1		62	0.0021167	0.0061337	27	2.3382e-07	5.9625e-06	9.35	1
	Nitrospirota		Nitrospiraceae	142	2.9719e-05	0.00044578	107	4.0823e-05	0.00018263	463.2	1454.45
	Patescibacteria	Candidatus_Adlerbacteria		49	0.014988	0.027496	36	2.951e-07	5.9724e-06	2.4	1
	Patescibacteria	Candidatus_Azambacteria		54	0.0021167	0.0061337	27	0.00012605	0.00046582	4.55	1
	Patescibacteria		Candidatus_Curtissbacteria	75	0.018197	0.032365	87	0.0010523	0.0023958	1	5.2
	Patescibacteria	Candidatus_Moranbacteria		169	2.7516e-06	0.00023389	0	2.447e-05	0.00012763	6.95	1
	Patescibacteria	LWQ8		185	2.9489e-05	0.00044578	9	3.3429e-06	3.0444e-05	17.75	1
	Patescibacteria	Parcubacteria		99	0.0019308	0.0061337	7	0.00055864	0.0014245	62.3	9
	Patescibacteria	S32		51	0.0021167	0.0061337	27	2.9998e-05	0.00014166	3.2	1
	Patescibacteria	Saccharimonadaceae		79	0.00026811	0.0018946	18	9.1925e-06	6.0105e-05	4	1
	Patescibacteria	Saccharimonadales		188	2.1396e-05	0.00044578	0	0.00082485	0.0019658	12.15	1.6
	Planctomycetota		Gemmataceae	71	0.0148	0.027496	90	0.031719	0.048144	34.85	89.15
	Planctomycetota	Gimesiaceae		85	0.00026811	0.0018946	18	2.7029e-07	5.9724e-06	4.85	1
	Planctomycetota	GWC2-45-44		229	2.7516e-06	0.00023389	0	1.0831e-05	6.5051e-05	15.85	1
	Planctomycetota		Phycisphaeraceae	125	0.0018574	0.0061337	98	0.00055854	0.0014245	37.85	84.9
	Planctomycetota	Pirellulaceae		77	1.4859e-05	0.00044578	0	9.4559e-07	1.2691e-05	892.45	385.55
	Planctomycetota		Pla3_lineage	38	0.018197	0.032365	87	2.3701e-05	0.00012763	1	13.25
	Planctomycetota		Pla4_lineage	115	0.0075292	0.017142	94.5	0.0028287	0.0057513	6.1	33.65
	Planctomycetota	Rubinisphaeraceae		84	0.00028044	0.0018946	1	0.0089966	0.015294	17.85	3.9
	Planctomycetota	SG8-4		49	0.014988	0.027496	36	3.0983e-06	3.0388e-05	3.15	1
	Proteobacteria		A21b	215	0.0011643	0.0047887	103	0.00077278	0.0018655	4.75	62.25
	Proteobacteria	Acetobacteraceae		172	0.00027945	0.0018946	0	9.0036e-05	0.00037638	40.95	4.65
	Proteobacteria		Amb-16S-1323	51	0.028105	0.047462	84	0.0004059	0.0011011	1	7.6
	Proteobacteria	Caulobacteraceae		227	0.00021397	0.0018946	0	0.0014461	0.0032067	175.85	15.75
	Proteobacteria	CCD24		35	0.00010401	0.0011532	3	0.0031941	0.0063633	85.7	28.55
	Proteobacteria	Devosiaceae		124	0.00034061	0.0020427	0	0.00024985	0.00079638	73.15	12.45
	Proteobacteria	Fodinicurvataceae		45	0.014988	0.027496	36	0.00031715	0.00094038	2.3	1
	Proteobacteria	Hyphomonadaceae		120	0.00050912	0.0026495	2	0.0036459	0.0069903	185.4	32
	Proteobacteria	JG36-TzT-191		50	0.014988	0.027496	36	0.00010644	0.00040643	2.1	1
	Proteobacteria	Methyloligellaceae		75	0.00010401	0.0011532	3	0.0071085	0.012501	67.25	25.35
	Proteobacteria	Micropepsaceae		45	0.0012115	0.0047964	5	0.0070837	0.012501	41.5	12.7
	Proteobacteria		Nitrosomonadaceae	130	0.0025112	0.0069604	97	0.00040188	0.0011011	459.8	848.1
	Proteobacteria	Oxalobacteraceae		39	0.0068851	0.016107	13	0.011512	0.01877	36.4	11.8
	Proteobacteria	Parvularculaceae		45	0.014988	0.027496	36	1.019e-05	6.3376e-05	3.05	1
	Proteobacteria	Pseudohongiellaceae		55	0.0021167	0.0061337	27	2.0209e-05	0.00011203	3.45	1
	Proteobacteria	R7C24		223	4.2964e-05	0.00060866	2	0.00055791	0.0014245	30.4	2
	Proteobacteria	Reyranellaceae		185	0.00030514	0.0019952	0	0.00020044	0.00067252	170.9	16.25
	Proteobacteria	Rhizobiaceae		63	0.00032549	0.0020427	0	0.0037925	0.007217	55.3	12.8
	Proteobacteria	Rhizobiales_Incertae_Sedis		57	0.00017831	0.0017488	4	0.015793	0.025014	432.55	205.6
	Proteobacteria	Rhodanobacteraceae		54	0.0021167	0.0061337	27	3.0447e-07	5.9724e-06	12.15	1
	Proteobacteria	Rhodobacteraceae		55	0.0033267	0.0089297	20	0.0028418	0.0057513	5	2
	Proteobacteria		Rhodocyclaceae	210	0.00065341	0.0030295	105	0.00010679	0.00040643	1	9.35
	Proteobacteria	SM2D12		55	0.0021167	0.0061337	27	7.9674e-06	5.819e-05	3.75	1
	Proteobacteria	Sphingomonadaceae		46	0.0025112	0.0069604	11	0.0054218	0.010022	409.4	115.05
	Proteobacteria	Steroidobacteraceae		96	0.0012929	0.0049206	7	0.02523	0.038991	17.7	3.35
	Proteobacteria	Sulfuricellaceae		42	0.014988	0.027496	36	1.5635e-07	4.9952e-06	8.45	1
	Proteobacteria		TRA3-20	154	0.00010401	0.0011532	105	2.4712e-05	0.00012763	33.15	111.45
	Proteobacteria	Unknown_Family		51	0.00096438	0.0040986	4	0.0033241	0.0065204	74.05	15.15
	Proteobacteria	WD260		48	0.014988	0.027496	36	1.379e-07	4.9952e-06	2.75	1
	Proteobacteria	Xanthomonadaceae		58	2.9719e-05	0.00044578	1	0.0032751	0.006474	46.15	15.75
	RCP2-54		RCP2-54	237	0.00058967	0.0029157	106	0.0020352	0.0042538	17.35	98.45
	Verrucomicrobiota		Chthoniobacteraceae	160	0.00028233	0.0018946	103	0.0012004	0.0027089	26.75	146.45
	Verrucomicrobiota		Omnitrophaceae	97	0.0040842	0.01052	96	0.00056578	0.0014279	1	13.3
	Verrucomicrobiota	Opitutaceae		115	1.4859e-05	0.00044578	0	9.6909e-06	6.1779e-05	129.9	31.45
	Verrucomicrobiota		S-BQ2-57_soil_group	236	1.4859e-05	0.00044578	108	5.1738e-11	1.3193e-08	13.5	163.3
	WS2	WS2		143	2.9489e-05	0.00044578	9	6.6856e-05	0.00028895	8.1	1
	Zixibacteria		Zixibacteria	246	0.00065341	0.0030295	105	2.5364e-05	0.00012763	1	23.5

## Sheet: LE03
	Table S7
		Family		ANCOM	Man_withney			MetagenomeSeq
	Phylum	Enriched in TS	Enriched in SS	W	Pvalues	FDR	Statistics	Pvalues	FDR	ts	ss
	Acidobacteriota		Elev-16S-573	172	0.005265	0.013374	21	6.0705e-08	4.3277e-07	1	21
	Acidobacteriota		Pyrinomonadaceae	276	3.0404e-05	0.00053124	21	8.1357e-14	8.99e-12	72.6	2644.4
	Acidobacteriota		Subgroup_18	180	0.003307	0.010669	11.5	7.4963e-06	2.2694e-05	1	23.8
	Acidobacteriota		Subgroup_20	184	0.003307	0.010669	2	2.2804e-06	8.5419e-06	1	14.2
	Acidobacteriota		Subgroup_22	166	0.003307	0.010669	14.5	0.0001919	0.00039636	1	28
	Acidobacteriota		Subgroup_25	269	0.00068692	0.0032255	102.5	8.9984e-07	3.7521e-06	1	59.2
	Acidobacteriota		Subgroup_5	244	0.00068692	0.0032255	95	1.913e-08	1.626e-07	8.4	67.4
	Acidobacteriota		Vicinamibacteraceae	184	0.00036485	0.0024434	92.5	7.7952e-08	5.3836e-07	176	405.8
	Actinobacteriota		0319-7L14	238	0.0011957	0.0044787	102.5	1.4027e-09	1.9374e-08	1.6	35.4
	Actinobacteriota		67-14	193	0.00089911	0.0038207	31.5	5.7821e-06	1.8792e-05	30	103.4
	Actinobacteriota		FFCH16263	88	0.012308	0.028051	11	1.266e-06	4.9961e-06	1	8.8
	Actinobacteriota		Gaiellaceae	269	0.00070169	0.0032255	10.5	6.9315e-06	2.1576e-05	7.6	106.8
	Actinobacteriota	Geodermatophilaceae		83	0.0039104	0.010669	6	1.5053e-07	8.7546e-07	6	1
	Actinobacteriota		IMCC26256	47	0.003307	0.010669	21	2.9372e-06	1.047e-05	13.6	26.4
	Actinobacteriota		MB-A2-108	307	0.00068692	0.0032255	6	9.1692e-07	3.7526e-06	1	227.2
	Actinobacteriota	Microbacteriaceae		209	0.0004348	0.0026692	31.5	1.8897e-08	1.626e-07	106.4	6.4
	Actinobacteriota		Micrococcaceae	46	0.0066018	0.01658	102.5	0.0045296	0.0065857	5.2	53.4
	Actinobacteriota		Mycobacteriaceae	48	0.012308	0.028051	105	2.2572e-07	1.1877e-06	3.4	13.8
	Actinobacteriota	Nocardiaceae		87	0.00027914	0.00199	102	1.6785e-07	9.5117e-07	8	1
	Actinobacteriota		Streptomycetaceae	46	0.018124	0.040459	105	0.00023443	0.00047531	1.8	12
	Bacteroidota		AKYH767	47	0.0081553	0.01959	1	8.6023e-05	0.00019023	5.6	12.2
	Bacteroidota	Crocinitomicaceae		150	0.00027914	0.00199	19.5	9.3368e-08	5.9654e-07	8.2	1
	Bacteroidota	Cytophagaceae		84	0.00027914	0.00199	105	3.9915e-07	1.8768e-06	8.4	1
	Bacteroidota	Flavobacteriaceae		134	0.004908	0.013068	105	0.00058081	0.0010521	301.8	13.8
	Bacteroidota	LiUU-11-161		76	0.00027914	0.00199	31.5	9.0739e-08	5.9654e-07	5.8	1
	Bacteroidota	Rhodothermaceae		192	1.7192e-05	0.00053124	21	2.769e-09	3.4557e-08	40.4	1
	Bacteroidota	Sphingobacteriaceae		111	0.0017877	0.0065845	102	7.3619e-05	0.00017308	559	94.4
	Bacteroidota	Spirosomaceae		184	0.00027914	0.00199	105	3.1395e-10	5.7819e-09	60.8	1
	Bacteroidota	Weeksellaceae		63	0.0039104	0.010669	21	2.0797e-05	5.4071e-05	4	1
	Chloroflexi	A4b		217	0.0004243	0.0026692	21	0.0016637	0.0026838	61.8	5.4
	Chloroflexi	AKIW781		129	0.0039104	0.010669	21	3.1626e-05	7.8531e-05	5.4	1
	Chloroflexi		Anaerolineaceae	272	0.00071065	0.0032255	31.5	5.1049e-14	8.99e-12	11	160.4
	Chloroflexi	Caldilineaceae		189	2.1622e-05	0.00053124	0	1.9163e-05	5.1024e-05	16.2	2.8
	Chloroflexi		Gitt-GS-136	245	0.00068692	0.0032255	94	1.145e-05	3.2862e-05	10.2	96.2
	Chloroflexi		KD4-96	222	3.0404e-05	0.00053124	31.5	1.4958e-11	6.6116e-10	49.2	237.4
	Chloroflexi		P2-11E	281	0.00070169	0.0032255	95	4.8322e-09	4.6431e-08	4.4	161
	Chloroflexi	S085		233	0.00070169	0.0032255	10.5	2.9731e-11	1.0951e-09	39	149.6
	Chloroflexi		TK10	95	0.0011957	0.0044787	97.5	1.7009e-05	4.6511e-05	8.2	16.2
	Gemmatimonadota	Longimicrobiaceae		214	1.7192e-05	0.00053124	4	6.2125e-09	5.7207e-08	37	1
	Latescibacterota		Latescibacterota	122	0.005265	0.013374	0	1.1258e-06	4.5236e-06	1.8	39.6
	Methylomirabilota		Rokubacteriales	263	0.0011957	0.0044787	31.5	9.3635e-06	2.7228e-05	1.4	128.4
	Myxococcota		bacteriap25	278	0.00068692	0.0032255	31.5	9.4474e-08	5.9654e-07	3.2	125.4
	Myxococcota	Eel-36e1D6		77	0.0039104	0.010669	94.5	8.7267e-05	0.00019095	3.8	1
	Myxococcota	Nannocystaceae		209	0.00027914	0.00199	31.5	6.1789e-07	2.7311e-06	38.4	1
	Myxococcota	Polyangiaceae		255	1.7192e-05	0.00053124	105	9.7895e-10	1.5453e-08	28.4	1
	Myxococcota	Sandaracinaceae		259	0.0004348	0.0026692	10.5	4.6174e-10	7.8496e-09	185.4	4.6
	Nitrospirota		Nitrospiraceae	244	0.00021283	0.00199	31.5	2.6246e-07	1.2889e-06	68.8	631
	Patescibacteria	Candidatus_Campbellbacteria		66	0.0039104	0.010669	0	5.2269e-08	3.8505e-07	4	1
	Patescibacteria	Candidatus_Moranbacteria		144	0.0039104	0.010669	105	3.155e-06	1.1068e-05	5.8	1
	Patescibacteria	Candidatus_Peregrinibacteria		61	0.0039104	0.010669	105	3.3277e-09	3.6771e-08	7.4	1
	Patescibacteria	Candidatus_Woesebacteria		72	0.0039104	0.010669	97.5	1.0725e-07	6.5838e-07	8.2	1
	Patescibacteria	LWQ8		215	3.1249e-05	0.00053124	21	7.8329e-06	2.3393e-05	39.2	2
	Patescibacteria	Saccharimonadaceae		81	0.0039104	0.010669	21	2.7115e-05	6.8879e-05	3.6	1
	Planctomycetota		Gemmataceae	187	6.0809e-05	0.00089592	102.5	3.6969e-09	3.805e-08	55.6	140
	Planctomycetota	Isosphaeraceae		222	1.7192e-05	0.00053124	105	9.1599e-11	2.5304e-09	33.8	1
	Planctomycetota	Tepidisphaeraceae		202	0.00027914	0.00199	97.5	1.2182e-09	1.7949e-08	27.8	1
	Proteobacteria		A21b	115	0.005265	0.013374	92.5	4.456e-06	1.4921e-05	1.4	13.6
	Proteobacteria	Acetobacteraceae		198	0.0023312	0.0084459	105	0.00019858	0.00040636	414.8	7.8
	Proteobacteria	Alcaligenaceae		91	0.00027914	0.00199	31.5	3.3147e-07	1.5925e-06	9.8	1
	Proteobacteria	Beijerinckiaceae		263	1.7192e-05	0.00053124	0	1.3922e-10	3.4186e-09	73.6	1
	Proteobacteria	Burkholderiaceae		272	0.00027914	0.00199	21	2.3941e-10	4.81e-09	121.2	1
	Proteobacteria	Caulobacteraceae		254	0.00071516	0.0032255	105	4.6547e-11	1.4695e-09	1890.8	36.8
	Proteobacteria	Cellvibrionaceae		154	0.00027914	0.00199	95	1.3445e-07	8.0305e-07	9.4	1
	Proteobacteria	D05-2		246	8.8108e-07	0.00019472	105	3.2596e-09	3.6771e-08	27.6	1
	Proteobacteria	Devosiaceae		257	0.00070169	0.0032255	0	2.3293e-10	4.81e-09	680.8	14.8
	Proteobacteria	Geminicoccaceae		68	0.00027914	0.00199	0	8.2739e-07	3.5164e-06	4.2	1
	Proteobacteria	Hyphomonadaceae		157	0.00091628	0.0038207	10.5	8.6075e-05	0.00019023	100.2	11.4
	Proteobacteria	Magnetospiraceae		53	0.0097185	0.022849	21	0.0018015	0.0028643	25.2	3.2
	Proteobacteria		Methyloligellaceae	262	0.00071065	0.0032255	87.5	1.6026e-06	6.2135e-06	6.8	90.2
	Proteobacteria	Micavibrionaceae		67	0.0039104	0.010669	105	3.5941e-06	1.2411e-05	3.2	1
	Proteobacteria	Oxalobacteraceae		79	0.0070734	0.017564	102.5	0.0008009	0.001416	188.8	14.8
	Proteobacteria	Pleomorphomonadaceae		64	0.0039104	0.010669	7	1.7047e-05	4.6511e-05	3.4	1
	Proteobacteria	Pseudohongiellaceae		251	1.4861e-05	0.00053124	10.5	4.3413e-07	1.9988e-06	35.4	1.8
	Proteobacteria	Pseudomonadaceae		59	0.020056	0.044324	31.5	0.011551	0.015662	93.8	20
	Proteobacteria	R7C24		251	0.00035941	0.0024434	105	2.3209e-08	1.8997e-07	35.2	1.4
	Proteobacteria	Rhizobiaceae		50	0.00276	0.009682	31.5	0.00048455	0.00089239	147.6	42.4
	Proteobacteria		Rhizobiales_Incertae_Sedis	177	0.0045607	0.012292	95	6.0418e-06	1.9351e-05	60.8	163.2
	Proteobacteria	Rhodanobacteraceae		205	0.00012764	0.001763	90	2.8372e-05	7.1251e-05	42.6	6.8
	Proteobacteria	Rhodobacteraceae		232	0.0079315	0.019476	10	3.7878e-09	3.805e-08	430.4	4.4
	Proteobacteria	Rickettsiales		66	0.00027914	0.00199	104	8.4796e-06	2.4986e-05	4.2	1
	Proteobacteria	SM2D12		79	0.0010848	0.0044398	90	0.015636	0.021071	27.4	5.6
	Proteobacteria	Sphingomonadaceae		116	6.0809e-05	0.00089592	21	1.9584e-05	5.1525e-05	2025.8	382
	Proteobacteria	Stappiaceae		71	0.00027914	0.00199	31.5	1.8103e-07	9.7578e-07	5	1
	Proteobacteria	Steroidobacteraceae		73	0.0025125	0.008956	17	5.0688e-05	0.0001231	69.4	7.4
	Proteobacteria		Sutterellaceae	100	0.0081553	0.01959	1	5.2121e-06	1.7192e-05	1	11.6
	Proteobacteria		TRA3-20	176	3.0404e-05	0.00053124	97.5	6.7674e-06	2.1366e-05	38.2	176
	Proteobacteria	Xanthomonadaceae		71	0.00087014	0.0038207	101	1.8042e-05	4.8624e-05	112	15.8
	RCP2-54		RCP2-54	257	0.0011957	0.0044787	21	1.181e-11	6.5249e-10	1	46
	SAR324_clade(Marine_group_B)	SAR324_clade(Marine_group_B)		195	0.0039104	0.010669	31.5	5.2269e-08	3.8505e-07	23	1
	Sumerlaeota	Sumerlaeaceae		161	0.0039104	0.010669	8	7.4647e-06	2.2694e-05	8.6	1
	Verrucomicrobiota		Chthoniobacteraceae	255	3.0404e-05	0.00053124	2	2.0846e-12	1.5357e-10	31.8	571.4
	Verrucomicrobiota		Pedosphaeraceae	244	0.00070169	0.0032255	6	5.6491e-05	0.0001357	7	116.6
	Verrucomicrobiota		S-BQ2-57_soil_group	153	0.005265	0.013374	3	2.0758e-06	7.9096e-06	1	15.8
	WPS-2	WPS-2		76	0.0039104	0.010669	99	2.3277e-06	8.5737e-06	4.8	1

## Sheet: LE04
	Table S7
		Family		ANCOM	Man_withney			MetagenomeSeq
	Phylum	Enriched in TS	Enriched in SS	W	Pvalues	FDR	Statistics	Pvalues	FDR	SS	TS
	Abditibacteriota	Abditibacteriaceae		41	0.0012548	0.0076341	102	3.7503e-10	1.6178e-09	1	30.6
	Acidobacteriota	Blastocatellaceae		134	1.4859e-05	0.00065381	0	1.4284e-14	9.8205e-14	53.375	279.4
	Acidobacteriota	Elev-16S-573		55	0.0021167	0.0076341	27	3.7975e-09	1.3696e-08	1	2.95
	Acidobacteriota		Subgroup_17	192	0.00058967	0.0049569	106	1.5857e-05	3.5597e-05	51.375	21.85
	Acidobacteriota		Subgroup_22	209	0.00057995	0.0049569	106	1.7634e-05	3.8796e-05	40.25	16.55
	Acidobacteriota		Subgroup_25	85	0.0040842	0.012308	96	1.743e-05	3.8733e-05	5.9375	4.6
	Acidobacteriota		Vicinamibacteraceae	86	0.022438	0.048874	88	6.3358e-05	0.00012906	145.438	105.65
	Actinobacteriota	Frankiaceae		60	0.0021167	0.0076341	27	9.5468e-10	3.8187e-09	1	2.8
	Actinobacteriota	Geodermatophilaceae		46	0.0021167	0.0076341	27	5.4121e-15	4.1057e-14	1	4.3
	Actinobacteriota	Iamiaceae		41	0.014988	0.033647	36	0.00033437	0.00063966	1	1.45
	Actinobacteriota	Ilumatobacteraceae		43	0.0019308	0.0076341	7	0.00082888	0.0015196	4	11.05
	Actinobacteriota		MB-A2-108	192	0.0056216	0.01649	96	0.00018588	0.0003619	121.375	62.45
	Actinobacteriota	Microbacteriaceae		53	0.0021167	0.0076341	27	1.5852e-35	5.8125e-34	1	21.55
	Actinobacteriota		Micrococcaceae	155	0.0023662	0.0081337	100	1.4844e-08	4.9593e-08	42.3125	30.55
	Actinobacteriota	Micromonosporaceae		45	0.014988	0.033647	36	5.6768e-12	3.0461e-11	1	2.05
	Actinobacteriota	Nakamurellaceae		45	0.0021167	0.0076341	27	2.5937e-13	1.5851e-12	1	3.85
	Actinobacteriota	Nocardiaceae		35	0.0099403	0.026998	93	4.5623e-06	1.1278e-05	7.0625	8.45
	Actinobacteriota	Nocardioidaceae		69	2.9719e-05	0.00081726	1	2.9656e-05	6.2734e-05	56	157.7
	Actinobacteriota	Pseudonocardiaceae		40	0.00095099	0.006749	8	2.3888e-06	6.2565e-06	17.375	69.25
	Actinobacteriota	Solirubrobacteraceae		55	0.0029853	0.0096583	9	1.5006e-08	4.9593e-08	8.375	40.4
	Actinobacteriota	Thermomonosporaceae		58	0.0021167	0.0076341	27	1.8226e-08	5.8113e-08	1	2.35
	Bacteroidota	Chitinophagaceae		85	1.4859e-05	0.00065381	0	1.1029e-10	5.3922e-10	148.938	498.15
	Bacteroidota	Crocinitomicaceae		43	0.0021167	0.0076341	27	1.1873e-15	9.3287e-15	1	4.75
	Bacteroidota	Cytophagaceae		37	0.014988	0.033647	36	1.5103e-08	4.9593e-08	1	2.05
	Bacteroidota	Dysgonomonadaceae		48	0.0021167	0.0076341	27	2.0635e-36	1.1349e-34	1	18.1
	Bacteroidota	env.OPS_17		66	0.00036048	0.0044059	0	4.2929e-09	1.5233e-08	7.0625	29.1
	Bacteroidota	Flavobacteriaceae		108	0.0028881	0.0094832	11	1.6401e-21	2.5773e-20	2.4375	126.7
	Bacteroidota	Hymenobacteraceae		53	0.0021167	0.0076341	27	1.0374e-50	1.1411e-48	1	53.2
	Bacteroidota		Microscillaceae	123	0.00044578	0.0044872	102	1.4372e-18	1.5057e-17	136.75	86.45
	Bacteroidota	Saprospiraceae		46	0.0042407	0.012607	17.5	0.0052934	0.0088896	1	5.05
	Bacteroidota		SJA-28	96	0.0023144	0.008082	100	0.0060771	0.010128	8.4375	6.5
	Bacteroidota	Sphingobacteriaceae		261	0.00013812	0.0030387	0	1.1846e-58	2.606e-56	1.5	266.4
	Bacteroidota	Spirosomaceae		49	0.0021167	0.0076341	27	1.4848e-27	3.2665e-26	1	13.9
	Bacteroidota	Weeksellaceae		42	0.0021167	0.0076341	27	5.5686e-13	3.2239e-12	1	2.95
	Bdellovibrionota	0319-6G20		29	0.00032549	0.0044059	108	5.5947e-12	3.0461e-11	1	2.6
	Chloroflexi		AD3	234	0.00035729	0.0044059	108	1.8626e-20	2.561e-19	112.375	76.25
	Chloroflexi	AKYG1722		39	0.014988	0.033647	36	3.8105e-05	7.9838e-05	1	1.45
	Chloroflexi	C0119		43	0.0021167	0.0076341	27	1.3607e-09	5.2519e-09	1	2.8
	Chloroflexi	Caldilineaceae		40	0.014988	0.033647	36	1.186e-07	3.4331e-07	1	1.75
	Chloroflexi		Gitt-GS-136	239	0.00045211	0.0044872	107	5.9963e-14	3.9975e-13	123.438	58.95
	Chloroflexi		KD4-96	84	0.0094208	0.026235	92	2.7232e-10	1.2226e-09	167.125	115.15
	Chloroflexi	OLB14		41	0.014988	0.033647	36	2.2839e-05	4.9261e-05	1	1.45
	Chloroflexi		P2-11E	221	0.0012115	0.0076341	103	2.2119e-07	6.3198e-07	496	301.25
	Chloroflexi		RBG-13-54-9	41	0.014988	0.033647	36	6.3735e-06	1.5408e-05	1	1.6
	Chloroflexi		S085	164	0.00010401	0.0025426	105	1.9332e-23	3.5441e-22	71.1875	61.9
	Chloroflexi		SHA-26	55	0.011435	0.030308	90	7.9203e-05	0.00015986	3.8125	3.6
	Cyanobacteria	Obscuribacteraceae		44	0.0021167	0.0076341	27	1.5504e-08	5.016e-08	1	2.65
	Elusimicrobiota		Lineage_IIa	201	0.00065341	0.0049569	105	5.4421e-17	4.789e-16	17.5625	11.6
	Firmicutes	Bacillaceae		47	0.014988	0.033647	36	4.0058e-05	8.2473e-05	1	1.6
	Gemmatimonadota		Gemmatimonadaceae	113	0.00028233	0.0044059	103	1.4205e-08	4.8829e-08	713.688	455.35
	Gemmatimonadota	Longimicrobiaceae		37	0.0021167	0.0076341	27	9.3788e-12	4.7985e-11	1	2.2
	Latescibacterota		Latescibacterota	255	0.00035097	0.0044059	108	5.1259e-17	4.6988e-16	179.812	99.45
	Methylomirabilota	Rokubacteriales		208	0.00045997	0.0044872	107	1.091e-07	3.2436e-07	79.125	52.45
	Myxococcota		bacteriap25	85	0.0040842	0.012308	96	1.8689e-10	8.5658e-10	9.625	9.6
	Myxococcota	Nannocystaceae		48	0.0021167	0.0076341	27	4.7579e-18	4.7579e-17	1	6.7
	Myxococcota	Phaselicystidaceae		82	0.0011888	0.0076341	8	7.4199e-06	1.7183e-05	2.6875	23.45
	Myxococcota	Sandaracinaceae		96	0.002565	0.0086817	12	3.4356e-10	1.5117e-09	1.5	7.45
	Nitrospirota		Nitrospiraceae	192	1.4859e-05	0.00065381	108	6.6051e-33	2.0759e-31	1154	449.3
	Patescibacteria	Absconditabacteriales_(SR1)		38	0.014988	0.033647	36	4.2373e-06	1.0715e-05	1	1.6
	Patescibacteria	Candidatus_Adlerbacteria		38	0.014988	0.033647	36	1.7731e-06	4.6997e-06	1	1.6
	Patescibacteria	Candidatus_Kaiserbacteria		42	0.0021167	0.0076341	27	2.1776e-17	2.083e-16	1	7.3
	Patescibacteria	Candidatus_Kerfeldbacteria		35	0.014988	0.033647	36	1.9448e-05	4.2363e-05	1	1.3
	Patescibacteria	Candidatus_Nomurabacteria		39	0.0021167	0.0076341	27	4.1798e-13	2.4853e-12	1	4.45
	Patescibacteria	Candidatus_Zambryskibacteria		43	0.0021167	0.0076341	27	6.7093e-10	2.8386e-09	1	2.5
	Patescibacteria	Gracilibacteria		39	0.014988	0.033647	36	2.7825e-07	7.7487e-07	1	1.75
	Patescibacteria	Saccharimonadales		88	0.00046911	0.0044872	2	2.2072e-09	8.0929e-09	3.875	31.4
	Planctomycetota	Isosphaeraceae		48	0.0021167	0.0076341	27	1.9546e-19	2.3889e-18	1	7.3
	Planctomycetota		OM190	137	0.00065341	0.0049569	105	0.00015252	0.00030505	4.625	3.8
	Planctomycetota		Pla3_lineage	67	0.0040842	0.012308	96	6.1813e-07	1.6584e-06	7.1875	7.6
	Planctomycetota		Pla4_lineage	66	0.006955	0.019871	93	2.5679e-08	8.0705e-08	5	4
	Planctomycetota	Tepidisphaeraceae		48	0.0021167	0.0076341	27	6.8936e-23	1.1666e-21	1	7.9
	Planctomycetota	WD2101_soil_group		46	0.00058967	0.0049569	2	7.9351e-08	2.4246e-07	13.75	65.4
	Proteobacteria		A21b	140	0.0014701	0.0076341	102	1.1196e-05	2.5657e-05	19.625	8.7
	Proteobacteria	Acetobacteraceae		93	0.0011643	0.0076341	5	1.1951e-14	8.4816e-14	5.4375	56.75
	Proteobacteria	Beijerinckiaceae		204	0.00017063	0.0034126	3	3.6327e-19	4.2063e-18	1	31.85
	Proteobacteria	Caulobacteraceae		160	0.00074082	0.0054327	3	3.5723e-29	8.7322e-28	9.5625	271.95
	Proteobacteria	Cellvibrionaceae		44	0.0021167	0.0076341	27	1.4484e-10	6.7797e-10	1	3.25
	Proteobacteria	Devosiaceae		78	0.0026693	0.0088977	9	7.7849e-19	8.5634e-18	6.1875	106.85
	Proteobacteria	Enterobacteriaceae		47	0.014988	0.033647	36	7.061e-06	1.6526e-05	1	1.45
	Proteobacteria	Magnetospiraceae		66	0.00026811	0.0044059	18	3.7393e-07	1.0156e-06	1	2.65
	Proteobacteria	Methyloligellaceae		96	0.0040842	0.012308	96	7.6969e-17	6.5127e-16	16.25	9
	Proteobacteria	Methylopilaceae		34	0.014988	0.033647	36	1.7622e-13	1.1077e-12	1	3.25
	Proteobacteria	Mitochondria		38	0.022438	0.048874	20	0.0063144	0.010367	12.625	23.35
	Proteobacteria		Nitrosomonadaceae	224	1.4859e-05	0.00065381	108	1.4842e-45	1.0884e-43	925.938	354.05
	Proteobacteria	Oxalobacteraceae		54	0.0099403	0.026998	15	1.054e-09	4.1405e-09	7.8125	72.6
	Proteobacteria	Pseudomonadaceae		73	0.0023144	0.008082	8	1.5938e-09	6.0456e-09	6.9375	63.65
	Proteobacteria	R7C24		148	2.9489e-05	0.00081726	9	1.0065e-14	7.3813e-14	1	6.55
	Proteobacteria	Rhizobiaceae		40	0.0057654	0.016689	14	0.00068853	0.0012837	46.75	131.1
	Proteobacteria	Rhodobacteraceae		53	0.0021167	0.0076341	27	3.4049e-29	8.7322e-28	1	13.9
	Proteobacteria	SM2D12		43	0.0021167	0.0076341	27	7.7757e-12	4.073e-11	1	2.95
	Proteobacteria	Sphingomonadaceae		180	1.4859e-05	0.00065381	0	9.2668e-27	1.8534e-25	62.5625	842.35
	Proteobacteria		Sutterellaceae	143	0.00065341	0.0049569	105	4.3198e-06	1.08e-05	7.125	6.2
	Proteobacteria	WD260		46	0.018197	0.040438	87	6.7662e-06	1.6006e-05	4.8125	5.2
	Proteobacteria	Yersiniaceae		48	0.0021167	0.0076341	27	8.4384e-21	1.2376e-19	1	8.35
	SAR324_clade(Marine_group_B)	SAR324_clade(Marine_group_B)		37	0.014988	0.033647	36	2.9915e-08	9.2693e-08	1	2.05
	Spirochaetota	Spirochaetaceae		52	0.011435	0.030308	90	1.124e-07	3.297e-07	3.9375	4.6
	Verrucomicrobiota		Pedosphaeraceae	92	0.0094208	0.026235	92	1.339e-10	6.4037e-10	163.375	103.2
	Verrucomicrobiota		S-BQ2-57_soil_group	231	0.00035097	0.0044059	108	8.3367e-10	3.4605e-09	83.75	39
	Verrucomicrobiota	Verrucomicrobiaceae		177	2.1396e-05	0.00078451	0	3.9713e-12	2.2402e-11	1	10.5
	WS2	WS2		51	0.0040495	0.012308	16	0.0028858	0.0050386	1	5.75

## Sheet: LE05
	Table S7
		Family		ANCOM	Man_withney			MetagenomeSeq
	Phylum	Enriched in TS	Enriched in SS	W	Pvalues	FDR	Statistics	Pvalues	FDR
	Acidobacteriota	Acidobacteriaceae_(Subgroup_1)		258	0.0003988	0.0052508	4	0.0075424	0.012953
	Acidobacteriota		Subgroup_11	218	2.5155e-05	0.0014334	108	9.629e-05	0.00055323
	Acidobacteriota	Subgroup_18		57	0.00045589	0.0055408	8	0.00048456	0.0014445
	Acidobacteriota		Subgroup_2	362	7.5115e-05	0.0025617	108	4.8902e-05	0.00033594
	Actinobacteriota		CG2-30-50-142	29	0.0050248	0.03149	84	2.9887e-05	0.00026984
	Bacteroidota		Bacteroidetes_BD2-2	42	0.0021705	0.016149	97.5	4.6599e-06	7.7011e-05
	Bacteroidota	Crocinitomicaceae		57	0.0038889	0.025602	18	7.0847e-08	7.0565e-06
	Bacteroidota	Flavobacteriaceae		65	0.0016316	0.01322	13.5	3.8159e-05	0.00029751
	Bacteroidota	NS11-12_marine_group		48	0.0038889	0.025602	18	5.968e-06	8.9805e-05
	Bacteroidota	Prolixibacteraceae		63	0.0018032	0.014245	12	0.0038571	0.0077633
	Bacteroidota	Weeksellaceae		25	0.0053896	0.031855	16.5	0.0001714	0.00070342
	Bdellovibrionota	Bdellovibrionaceae		93	0.0006358	0.006697	9	3.4479e-05	0.00029447
	Campilobacterota		Sulfurimonadaceae	91	2.7217e-05	0.0014334	106	0.00020809	0.00079224
	Chloroflexi		FS117-23B-02	142	0.0015637	0.01322	90	4.7173e-07	1.3552e-05
	Chloroflexi		FW22	236	9.2213e-05	0.0025617	108	5.7373e-07	1.5108e-05
	Chloroflexi		GIF3	210	0.00054084	0.0061038	100.5	1.822e-06	4.1125e-05
	Chloroflexi		JG30-KF-CM66	277	0.00012004	0.0025617	108	2.0965e-07	8.2813e-06
	Chloroflexi		MSBL5	216	0.00019273	0.0030717	106	0.00091913	0.0023807
	Chloroflexi		OLB14	31	0.0015637	0.01322	90	0.00027589	0.00095804
	Chloroflexi		RBG-13-54-9	91	0.000939	0.0089916	98	0.00016656	0.00070341
	Chloroflexi		SHA-26	63	0.0038819	0.025602	95	0.0015628	0.0036048
	Dependentiae		UBA12409	141	0.00048922	0.0057256	103	0.00034027	0.0011085
	Desulfobacterota	Desulfobaccaceae		111	0.00066002	0.006728	9	0.00041693	0.001286
	Desulfobacterota	Desulfocapsaceae		354	7.5115e-05	0.0025617	0	4.0519e-06	7.4625e-05
	Desulfobacterota	Desulfosarcinaceae		293	0.00012971	0.0025617	0	7.529e-06	0.00010814
	Hydrogenedentes		Hydrogenedensaceae	65	0.0015637	0.01322	90	0.00087732	0.0022912
	Myxococcota		mle1-27	176	0.00011203	0.0025617	102	7.0446e-08	7.0565e-06
	Myxococcota		PS-B29	29	0.0050248	0.03149	84	0.00018291	0.00070486
	Patescibacteria		Candidatus_Curtissbacteria	162	0.00044196	0.0055408	96	3.4017e-05	0.00029447
	Patescibacteria		Candidatus_Gottesmanbacteria	277	0.00012004	0.0025617	108	4.3833e-07	1.3552e-05
	Patescibacteria		Candidatus_Magasanikbacteria	46	0.0056452	0.031855	93	0.012554	0.019836
	Patescibacteria	Candidatus_Shapirobacteria		269	0.00022844	0.0032812	4.5	8.9323e-08	7.0565e-06
	Patescibacteria		Candidatus_Woykebacteria	90	0.0015637	0.01322	90	1.9865e-05	0.00019616
	Patescibacteria	Saccharimonadales		218	0.00014425	0.0026814	1	0.00023075	0.00083137
	Planctomycetota		Pirellulaceae	81	6.8043e-06	0.00071672	108	0.00013732	0.00066757
	Proteobacteria	Aeromonadaceae		24	0.0056204	0.031855	16	0.00052338	0.0015173
	Proteobacteria		B1-7BS	46	0.008216	0.044004	87	3.0657e-06	6.0547e-05
	Proteobacteria	Beijerinckiaceae		46	0.0056204	0.031855	16	0.026179	0.038123
	Proteobacteria	Comamonadaceae		227	0.00012928	0.0025617	5	1.1171e-05	0.00014089
	Proteobacteria		Gallionellaceae	232	6.8043e-06	0.00071672	108	1.8184e-07	8.2391e-06
	Proteobacteria		Micropepsaceae	118	2.7217e-05	0.0014334	106	2.7966e-06	5.8915e-05
	Proteobacteria	Mitochondria		261	0.0001817	0.0030717	1	0.00018288	0.00070486
	Proteobacteria	Oxalobacteraceae		112	0.0019854	0.015302	10	0.00031424	0.0010344
	Proteobacteria	Sphingomonadaceae		183	0.0003262	0.0044818	3	0.00011762	0.00060933
	Proteobacteria		TRA3-20	315	5.7281e-05	0.0025617	108	1.8251e-07	8.2391e-06
	Proteobacteria		Xanthobacteraceae	71	8.1652e-05	0.0025617	104	8.9347e-05	0.00053271
	Proteobacteria	Yersiniaceae		47	0.0016316	0.01322	13.5	0.00010805	0.0005787
	Spirochaetota	V2072-189E03		44	0.0086733	0.045679	22.5	9.874e-05	0.00055718
	Sva0485		Sva0485	261	6.8043e-06	0.00071672	108	4.3618e-10	1.3783e-07
	Verrucomicrobiota	Rubritaleaceae		111	0.0006358	0.006697	9	1.2345e-05	0.00014089
	WOR-1		WOR-1	42	0.0076788	0.041836	92	0.00055046	0.0015813
	Zixibacteria		Zixibacteria	101	0.00020413	0.0030717	102	3.8267e-05	0.00029751
